# Supplementary material for: DefNEtTrp: An Iron Dual Chelator Approach for Anticancer Application
Source: JACS Au. 2024 Dec 4;4(12):4799–808. doi: 10.1021/jacsau.4c00774 (PMC11672142; doi:10.1021/jacsau.4c00774)
Supplement: Supplementary file 2 — au4c00774_si_002.cif [file au4c00774_si_002.cif]

data_21adtirr02
_audit_creation_date               2022-01-17
_audit_creation_method
;
Olex2 1.5
(compiled 2021.12.09 svn.r5202d8cf for OlexSys, GUI svn.r6439)
;
_shelx_SHELXL_version_number       '2018/3'
loop_
  _audit_author_name
  _audit_author_email
  _audit_author_address
 'Tinoco, A.' arthur.tinoco@upr.edu
;
University of Puerto Rico
Department of Chemistry 
14, 2534 Av. Universidad Ste. 1401 
San Juan
00925
United States
;
 'Rodriguez , I.' israel.rodriguez6@upr.edu
;
University of Puerto Rico
Department of Chemistry 
14, 2534 Av. Universidad Ste. 1401 
San Juan
00925
United States
;

_audit_contact_author_address      ?
_audit_contact_author_email        ?
_audit_contact_author_name         ''
_audit_contact_author_phone        ?
_publ_contact_author_id_orcid      ?
_publ_section_references
;
Dolomanov, O.V., Bourhis, L.J., Gildea, R.J, Howard, J.A.K. & Puschmann, H.
 (2009), J. Appl. Cryst. 42, 339-341.

Sheldrick, G.M. (2015). Acta Cryst. A71, 3-8.

Sheldrick, G.M. (2015). Acta Cryst. C71, 3-8.
;
_chemical_name_common              ?
_chemical_name_systematic         
 '(E)-N-(2-aminoethyl)-2-((3-aminopyridin-2-ly0methylene0hydrazine-1-carbothioamide dihydrochloride'
_chemical_formula_moiety           '2(Cl), C9 H16 N6 S'
_chemical_formula_sum              'C9 H16 Cl2 N6 S'
_chemical_formula_weight           311.24
_chemical_melting_point            ?
_chemical_oxdiff_formula           C7H9N5S
_chemical_oxdiff_usercomment       'Triapine Derivative '
loop_
  _atom_type_symbol
  _atom_type_description
  _atom_type_scat_dispersion_real
  _atom_type_scat_dispersion_imag
  _atom_type_scat_source
 'C' 'C' 0.0181 0.0091 'International Tables Vol C Tables 4.2.6.8 and 6.1.1.4'
 'H' 'H' 0.0000 0.0000 'International Tables Vol C Tables 4.2.6.8 and 6.1.1.4'
 'Cl' 'Cl' 0.3639 0.7018 'International Tables Vol C Tables 4.2.6.8 and 6.1.1.4'
 'N' 'N' 0.0311 0.0180 'International Tables Vol C Tables 4.2.6.8 and 6.1.1.4'
 'S' 'S' 0.3331 0.5567 'International Tables Vol C Tables 4.2.6.8 and 6.1.1.4'

_shelx_space_group_comment
;
The symmetry employed for this shelxl refinement is uniquely defined
by the following loop, which should always be used as a source of
symmetry information in preference to the above space-group names.
They are only intended as comments.
;
_space_group_crystal_system        'triclinic'
_space_group_IT_number             2
_space_group_name_H-M_alt          'P -1'
_space_group_name_Hall             '-P 1'
loop_
  _space_group_symop_operation_xyz
 'x, y, z'
 '-x, -y, -z'

_cell_length_a                     6.35750(10)
_cell_length_b                     9.92120(10)
_cell_length_c                     11.72820(10)
_cell_angle_alpha                  83.3600(10)
_cell_angle_beta                   80.1330(10)
_cell_angle_gamma                  86.8440(10)
_cell_volume                       723.445(15)
_cell_formula_units_Z              2
_cell_measurement_reflns_used      11291
_cell_measurement_temperature      292.6(2)
_cell_measurement_theta_max        68.7150
_cell_measurement_theta_min        3.8300
_shelx_estimated_absorpt_T_max     0.811
_shelx_estimated_absorpt_T_min     0.371
_exptl_absorpt_coefficient_mu      5.338
_exptl_absorpt_correction_T_max    1.00000
_exptl_absorpt_correction_T_min    0.09689
_exptl_absorpt_correction_type     multi-scan
_exptl_absorpt_process_details
;
CrysAlisPro 1.171.39.46 (Rigaku Oxford Diffraction, 2018)
Empirical absorption correction using spherical harmonics,
 implemented in SCALE3 ABSPACK scaling algorithm.
;
_exptl_absorpt_special_details     ?
_exptl_crystal_colour              'clear light brown'
_exptl_crystal_colour_lustre       clear
_exptl_crystal_colour_modifier     light
_exptl_crystal_colour_primary      brown
_exptl_crystal_density_diffrn      1.429
_exptl_crystal_density_meas        ?
_exptl_crystal_density_method      ?
_exptl_crystal_description         plate
_exptl_crystal_F_000               324
_exptl_crystal_size_max            0.232
_exptl_crystal_size_mid            0.157
_exptl_crystal_size_min            0.041
_exptl_transmission_factor_max     ?
_exptl_transmission_factor_min     ?
_diffrn_reflns_av_R_equivalents    0.0564
_diffrn_reflns_av_unetI/netI       0.0275
_diffrn_reflns_Laue_measured_fraction_full  1.000
_diffrn_reflns_Laue_measured_fraction_max  0.994
_diffrn_reflns_limit_h_max         7
_diffrn_reflns_limit_h_min         -7
_diffrn_reflns_limit_k_max         11
_diffrn_reflns_limit_k_min         -11
_diffrn_reflns_limit_l_max         14
_diffrn_reflns_limit_l_min         -14
_diffrn_reflns_number              13912
_diffrn_reflns_point_group_measured_fraction_full  1.000
_diffrn_reflns_point_group_measured_fraction_max  0.994
_diffrn_reflns_theta_full          67.684
_diffrn_reflns_theta_max           68.850
_diffrn_reflns_theta_min           3.848
_diffrn_ambient_environment        air
_diffrn_ambient_temperature        292.6(2)
_diffrn_detector                   'CCD plate'
_diffrn_detector_area_resol_mean   ?
_diffrn_detector_type              HyPix3000
_diffrn_measured_fraction_theta_full  1.000
_diffrn_measured_fraction_theta_max  0.994
_diffrn_measurement_details
;
List of Runs (angles in degrees, time in seconds):

  # Type    Start    End  Width  t~exp~   \w     \q     \k     \f   Frames
--------------------------------------------------------------------------
  1  \w    -75.00  26.00   0.50    0.50    --  -41.89  94.00  -2.00  202
  2  \w    -26.00  75.00   0.50    0.50    --   41.89 -94.00-113.00  202
  3  \w     24.00 109.00   0.50    0.50    --   96.54 -94.00-113.00  170
  4  \w     80.00 158.00   0.50    0.50    --   96.54  94.00  -2.00  156
  5  \w   -107.00 -22.00   0.50    0.50    --  -41.89 -54.00-150.00  170
  6  \w    -54.00  26.00   0.50    0.50    --  -41.89  32.00   0.00  160
  7  \w    -23.00  58.00   0.50    0.50    --   41.89 -43.00 -30.00  162
  8  \w     26.00 107.00   0.50    0.50    --   41.89  43.00 120.00  162
  9  \w     26.00 107.00   0.50    0.50    --   41.89  43.00 -90.00  162
 10  \w     30.00 110.00   0.50    0.50    --   41.89  32.00   0.00  160
 11  \w    -23.00  58.00   0.50    0.50    --   41.89 -43.00 120.00  162
 12  \w    -25.00  68.00   0.50    0.50    --   41.89 -77.00  90.00  186
 13  \w    -23.00  58.00   0.50    0.50    --   41.89 -43.00-150.00  162
 14  \w    -23.00  58.00   0.50    0.50    --   41.89 -43.00  60.00  162
 15  \w    -26.00  54.00   0.50    0.50    --   41.89 -32.00   0.00  160
 16  \w     26.00 110.00   0.50    0.50    --   96.54 -25.00 -60.00  168
 17  \w     70.00 158.00   0.50    0.50    --   96.54  77.00 -30.00  176
 18  \w     29.00 113.00   0.50    0.50    --   96.54-117.00-120.00  168
 19  \w     80.00 158.00   0.50    0.50    --   96.54  96.00  30.00  156
 20  \w     80.00 158.00   0.50    0.50    --   96.54  96.00-120.00  156
 21  \w     29.00 113.00   0.50    0.50    --   96.54-117.00-180.00  168
 22  \w     70.00 158.00   0.50    0.50    --   96.54  77.00 -90.00  176
 23  \w     29.00 113.00   0.50    0.50    --   96.54-117.00  30.00  168
 24  \w     58.00 158.00   0.50    0.50    --   96.54   8.00  60.00  200
 25  \w     31.00 120.00   0.50    0.50    --   96.54 -68.00  60.00  178
 26  \w     29.00 113.00   0.50    0.50    --   96.54-117.00  90.00  168
 27  \w     32.00 116.00   0.50    0.50    --   96.54 -50.00-150.00  168
 28  \w     28.00 127.00   0.50    0.50    --   96.54 -87.00  30.00  198
 29  \w     29.00 113.00   0.50    0.50    --   96.54-117.00-150.00  168
 30  \w     31.00 131.00   0.50    0.50    --   96.54-145.00 150.00  200
 31  \w     31.00 120.00   0.50    0.50    --   96.54 -68.00 -90.00  178
 32  \w     84.00 158.00   0.50    0.50    --   96.54  25.00 120.00  148
 33  \w     32.00 116.00   0.50    0.50    --   96.54 -50.00  90.00  168
 34  \w     84.00 158.00   0.50    0.50    --   96.54  33.00   0.00  148
 35  \w     70.00 158.00   0.50    0.50    --   96.54  77.00 -60.00  176
 36  \w     29.00 113.00   0.50    0.50    --   96.54-117.00 -30.00  168
 37  \w     32.00 125.00   0.50    0.50    --   96.54-134.00 -94.38  186
 38  \w   -108.00 -15.00   0.50    0.50    --  -41.89 -77.00  60.00  186
 39  \w   -108.00 -15.00   0.50    0.50    --  -41.89 -77.00-150.00  186
 40  \w   -108.00 -15.00   0.50    0.50    --  -41.89 -77.00   0.00  186
 41  \w   -108.00 -15.00   0.50    0.50    --  -41.89 -77.00 120.00  186
 42  \w     15.00 108.00   0.50    0.50    --   41.89  77.00  60.00  186
 43  \w     19.00 107.00   0.50    0.50    --   41.89  65.00 -90.00  176
 44  \w     15.00 108.00   0.50    0.50    --   41.89  77.00 -30.00  186
 45  \w     15.00 108.00   0.50    0.50    --   41.89  77.00 -60.00  186
 46  \w     15.00 108.00   0.50    0.50    --   41.89  77.00   0.00  186
 47  \w     22.00 107.00   0.50    0.50    --   41.89  54.00-180.00  170
 48  \w     19.00 107.00   0.50    0.50    --   41.89  65.00  30.00  176
 49  \w     15.00 108.00   0.50    0.50    --   41.89  77.00-150.00  186
 50  \w     15.00 108.00   0.50    0.50    --   41.89  77.00 120.00  186
 51  \w     84.00 158.00   0.50    0.50    --   96.54  33.00-120.00  148
 52  \w     77.00 158.00   0.50    0.50    --   96.54  50.00-180.00  162
 53  \w     73.00 156.00   0.50    0.50    --   96.54  68.00 150.00  166
 54  \w     70.00 158.00   0.50    0.50    --   96.54  77.00   0.00  176
 55  \w     70.00 158.00   0.50    0.50    --   96.54  77.00-120.00  176
 56  \w     70.00 158.00   0.50    0.50    --   96.54  77.00-180.00  176
 57  \w     70.00 158.00   0.50    0.50    --   96.54  77.00  90.00  176
 58  \w     73.00 158.00   0.50    0.50    --   96.54  68.00  60.00  170
 59  \w     70.00 158.00   0.50    0.50    --   96.54  77.00 120.00  176
;
_diffrn_measurement_device         'four-circle diffractometer'
_diffrn_measurement_device_type   
 'SuperNova, Single source at offset/far, HyPix3000'
_diffrn_measurement_method         '\w scans'
_diffrn_orient_matrix_type        
 'CrysAlisPro convention (1999,Acta A55,543-557)'
_diffrn_orient_matrix_UB_11        0.0882592000
_diffrn_orient_matrix_UB_12        0.1310876000
_diffrn_orient_matrix_UB_13        -0.0712839000
_diffrn_orient_matrix_UB_21        -0.0943698000
_diffrn_orient_matrix_UB_22        0.0815881000
_diffrn_orient_matrix_UB_23        0.1020941000
_diffrn_orient_matrix_UB_31        0.2094768000
_diffrn_orient_matrix_UB_32        -0.0250944000
_diffrn_orient_matrix_UB_33        0.0498138000
_diffrn_radiation_monochromator    mirror
_diffrn_radiation_probe            x-ray
_diffrn_radiation_type             'Cu K\a'
_diffrn_radiation_wavelength       1.54184
_diffrn_source                     'micro-focus sealed X-ray tube'
_diffrn_source_type                'SuperNova (Cu) X-ray Source'
_reflns_Friedel_coverage           0.000
_reflns_Friedel_fraction_full      .
_reflns_Friedel_fraction_max       .
_reflns_number_gt                  2504
_reflns_number_total               2664
_reflns_special_details
;
 Reflections were merged by SHELXL according to the crystal
 class for the calculation of statistics and refinement.
 
 _reflns_Friedel_fraction is defined as the number of unique
 Friedel pairs measured divided by the number that would be
 possible theoretically, ignoring centric projections and
 systematic absences.
;
_reflns_threshold_expression       'I > 2\s(I)'
_computing_cell_refinement         'CrysAlisPro 1.171.39.46 (Rigaku OD, 2018)'
_computing_data_collection         'CrysAlisPro 1.171.39.46 (Rigaku OD, 2018)'
_computing_data_reduction          'CrysAlisPro 1.171.39.46 (Rigaku OD, 2018)'
_computing_molecular_graphics      'Olex2 1.5 (Dolomanov et al., 2009)'
_computing_publication_material    'Olex2 1.5 (Dolomanov et al., 2009)'
_computing_structure_refinement    'SHELXL 2018/3 (Sheldrick, 2015)'
_computing_structure_solution      'SHELXT  (Sheldrick, 2015)'
_refine_diff_density_max           0.382
_refine_diff_density_min           -0.266
_refine_diff_density_rms           0.062
_refine_ls_extinction_coef         0.0087(12)
_refine_ls_extinction_expression  
 'Fc^*^=kFc[1+0.001xFc^2^\l^3^/sin(2\q)]^-1/4^'
_refine_ls_extinction_method       'SHELXL-2018/3 (Sheldrick 2018)'
_refine_ls_goodness_of_fit_ref     1.138
_refine_ls_hydrogen_treatment      mixed
_refine_ls_matrix_type             full
_refine_ls_number_parameters       170
_refine_ls_number_reflns           2664
_refine_ls_number_restraints       0
_refine_ls_R_factor_all            0.0417
_refine_ls_R_factor_gt             0.0404
_refine_ls_restrained_S_all        1.138
_refine_ls_shift/su_max            0.001
_refine_ls_shift/su_mean           0.000
_refine_ls_structure_factor_coef   Fsqd
_refine_ls_weighting_details      
 'w=1/[\s^2^(Fo^2^)+(0.0749P)^2^+0.2016P] where P=(Fo^2^+2Fc^2^)/3'
_refine_ls_weighting_scheme        calc
_refine_ls_wR_factor_gt            0.1243
_refine_ls_wR_factor_ref           0.1257
_refine_special_details            ?
_olex2_refinement_description
;
1. Fixed Uiso
 At 1.2 times of:
  All C(H) groups, All C(H,H) groups, All N(H) groups, All N(H,H,H) groups
2.a Rotating group:
 N1(H1A)
2.b Secondary CH2 refined with riding coordinates:
 C8(H8A,H8B), C9(H9B,H9A)
2.c Aromatic/amide H refined with riding coordinates:
 N4(H4A), N2(H2A), N5(H5A), C6(H6), C3(H3), C2(H2), C1(H1)
2.d Idealised Me refined as rotating group:
 N6(H6B,H6A,H6C)
;
_atom_sites_solution_hydrogens     mixed
_atom_sites_solution_primary       dual
_atom_sites_solution_secondary     ?
loop_
  _atom_site_label
  _atom_site_type_symbol
  _atom_site_fract_x
  _atom_site_fract_y
  _atom_site_fract_z
  _atom_site_U_iso_or_equiv
  _atom_site_adp_type
  _atom_site_occupancy
  _atom_site_site_symmetry_order
  _atom_site_calc_flag
  _atom_site_refinement_flags_posn
  _atom_site_refinement_flags_adp
  _atom_site_refinement_flags_occupancy
  _atom_site_disorder_assembly
  _atom_site_disorder_group
 Cl2 Cl 0.51040(9) 0.69351(5) 0.87312(4) 0.0415(2) Uani 1 1 d . . . . .
 Cl1 Cl 0.29247(10) 0.94270(6) 0.39981(5) 0.0519(2) Uani 1 1 d . . . . .
 S1 S 0.86140(9) 0.46825(6) 0.31987(6) 0.0507(2) Uani 1 1 d . . . . .
 N4 N 0.5422(3) 0.58733(16) 0.22768(15) 0.0361(4) Uani 1 1 d . . . . .
 H4A H 0.548531 0.517436 0.189997 0.043 Uiso 1 1 calc R U . . .
 N3 N 0.3939(3) 0.68854(16) 0.21219(14) 0.0323(4) Uani 1 1 d . . . . .
 N2 N 0.0821(3) 0.87987(16) 0.19480(14) 0.0355(4) Uani 1 1 d . . . . .
 H2A H 0.175975 0.883249 0.239063 0.043 Uiso 1 1 calc R U . . .
 N5 N 0.6635(3) 0.70819(17) 0.35641(15) 0.0367(4) Uani 1 1 d . . . . .
 H5A H 0.567327 0.768675 0.340855 0.044 Uiso 1 1 calc R U . . .
 N6 N 0.5105(3) 0.77428(18) 0.60551(16) 0.0441(5) Uani 1 1 d . . . . .
 H6B H 0.411959 0.769534 0.560761 0.053 Uiso 1 1 calc R U . . .
 H6A H 0.547475 0.860079 0.602035 0.053 Uiso 1 1 calc R U . . .
 H6C H 0.457752 0.744266 0.678748 0.053 Uiso 1 1 calc R U . . .
 N1 N -0.0372(4) 0.6738(2) -0.01978(19) 0.0490(5) Uani 1 1 d . . . . .
 H1A H -0.142894 0.683727 -0.057839 0.059 Uiso 1 1 d R U . . .
 C6 C 0.2628(3) 0.67116(19) 0.14463(17) 0.0318(4) Uani 1 1 d . . . . .
 H6 H 0.272395 0.593355 0.106500 0.038 Uiso 1 1 calc R U . . .
 C5 C 0.0985(3) 0.77558(19) 0.12865(16) 0.0312(4) Uani 1 1 d . . . . .
 C4 C -0.0500(3) 0.7722(2) 0.05274(17) 0.0331(4) Uani 1 1 d . . . . .
 C7 C 0.6807(3) 0.59615(19) 0.30254(17) 0.0335(4) Uani 1 1 d . . . . .
 C3 C -0.2157(3) 0.8720(2) 0.05740(18) 0.0383(5) Uani 1 1 d . . . . .
 H3 H -0.321150 0.868803 0.011847 0.046 Uiso 1 1 calc R U . . .
 C2 C -0.2251(4) 0.9741(2) 0.1279(2) 0.0427(5) Uani 1 1 d . . . . .
 H2 H -0.335032 1.040084 0.129520 0.051 Uiso 1 1 calc R U . . .
 C8 C 0.7961(4) 0.7348(2) 0.43951(19) 0.0413(5) Uani 1 1 d . . . . .
 H8A H 0.819360 0.831442 0.431931 0.050 Uiso 1 1 calc R U . . .
 H8B H 0.934125 0.688549 0.420944 0.050 Uiso 1 1 calc R U . . .
 C1 C -0.0705(4) 0.9778(2) 0.1958(2) 0.0423(5) Uani 1 1 d . . . . .
 H1 H -0.071948 1.048018 0.242105 0.051 Uiso 1 1 calc R U . . .
 C9 C 0.7007(4) 0.6894(2) 0.5639(2) 0.0472(5) Uani 1 1 d . . . . .
 H9B H 0.660755 0.595597 0.569976 0.057 Uiso 1 1 calc R U . . .
 H9A H 0.807290 0.694192 0.613325 0.057 Uiso 1 1 calc R U . . .
 H1B H 0.081(6) 0.645(4) -0.044(3) 0.082(11) Uiso 1 1 d . . . . .

loop_
  _atom_site_aniso_label
  _atom_site_aniso_U_11
  _atom_site_aniso_U_22
  _atom_site_aniso_U_33
  _atom_site_aniso_U_23
  _atom_site_aniso_U_13
  _atom_site_aniso_U_12
 Cl2 0.0498(4) 0.0394(3) 0.0399(3) -0.0113(2) -0.0176(2) 0.0049(2)
 Cl1 0.0606(4) 0.0417(3) 0.0637(4) -0.0210(3) -0.0321(3) 0.0076(3)
 S1 0.0414(4) 0.0384(3) 0.0779(5) -0.0064(3) -0.0286(3) 0.0086(2)
 N4 0.0365(9) 0.0283(8) 0.0478(10) -0.0089(7) -0.0181(8) 0.0054(7)
 N3 0.0310(8) 0.0286(8) 0.0387(9) -0.0041(6) -0.0104(7) 0.0026(6)
 N2 0.0399(9) 0.0315(8) 0.0376(9) -0.0051(6) -0.0134(7) -0.0002(7)
 N5 0.0372(9) 0.0352(9) 0.0413(9) -0.0058(7) -0.0167(7) 0.0024(7)
 N6 0.0529(11) 0.0418(10) 0.0386(9) -0.0039(7) -0.0107(8) -0.0014(8)
 N1 0.0485(12) 0.0509(12) 0.0560(12) -0.0215(9) -0.0257(10) 0.0088(10)
 C6 0.0339(10) 0.0286(9) 0.0343(9) -0.0041(7) -0.0094(8) -0.0007(8)
 C5 0.0320(10) 0.0286(9) 0.0336(9) -0.0024(7) -0.0076(8) -0.0013(7)
 C4 0.0327(10) 0.0324(10) 0.0357(10) -0.0019(7) -0.0110(8) -0.0010(8)
 C7 0.0313(10) 0.0300(10) 0.0399(10) -0.0006(8) -0.0093(8) -0.0026(8)
 C3 0.0354(11) 0.0375(11) 0.0430(11) 0.0020(8) -0.0146(9) 0.0005(8)
 C2 0.0411(12) 0.0353(11) 0.0509(12) -0.0016(9) -0.0108(10) 0.0090(9)
 C8 0.0372(11) 0.0462(12) 0.0446(12) -0.0092(9) -0.0148(9) -0.0041(9)
 C1 0.0496(13) 0.0300(10) 0.0490(12) -0.0088(8) -0.0117(10) 0.0055(9)
 C9 0.0528(14) 0.0462(12) 0.0444(12) -0.0025(9) -0.0183(10) 0.0091(10)

_geom_special_details
;
 All esds (except the esd in the dihedral angle between two l.s. planes)
 are estimated using the full covariance matrix.  The cell esds are taken
 into account individually in the estimation of esds in distances, angles
 and torsion angles; correlations between esds in cell parameters are only
 used when they are defined by crystal symmetry.  An approximate (isotropic)
 treatment of cell esds is used for estimating esds involving l.s. planes.
;
loop_
  _geom_bond_atom_site_label_1
  _geom_bond_atom_site_label_2
  _geom_bond_distance
  _geom_bond_site_symmetry_2
  _geom_bond_publ_flag
 S1 C7 1.682(2) . ?
 N4 H4A 0.8600 . ?
 N4 N3 1.357(2) . ?
 N4 C7 1.358(3) . ?
 N3 C6 1.275(3) . ?
 N2 H2A 0.8600 . ?
 N2 C5 1.353(2) . ?
 N2 C1 1.334(3) . ?
 N5 H5A 0.8600 . ?
 N5 C7 1.331(3) . ?
 N5 C8 1.448(3) . ?
 N6 H6B 0.8900 . ?
 N6 H6A 0.8900 . ?
 N6 H6C 0.8900 . ?
 N6 C9 1.480(3) . ?
 N1 H1A 0.8635 . ?
 N1 C4 1.357(3) . ?
 N1 H1B 0.81(4) . ?
 C6 H6 0.9300 . ?
 C6 C5 1.450(3) . ?
 C5 C4 1.408(3) . ?
 C4 C3 1.404(3) . ?
 C3 H3 0.9300 . ?
 C3 C2 1.373(3) . ?
 C2 H2 0.9300 . ?
 C2 C1 1.372(3) . ?
 C8 H8A 0.9700 . ?
 C8 H8B 0.9700 . ?
 C8 C9 1.508(3) . ?
 C1 H1 0.9300 . ?
 C9 H9B 0.9700 . ?
 C9 H9A 0.9700 . ?

loop_
  _geom_angle_atom_site_label_1
  _geom_angle_atom_site_label_2
  _geom_angle_atom_site_label_3
  _geom_angle
  _geom_angle_site_symmetry_1
  _geom_angle_site_symmetry_3
  _geom_angle_publ_flag
 N3 N4 H4A 119.9 . . ?
 N3 N4 C7 120.18(16) . . ?
 C7 N4 H4A 119.9 . . ?
 C6 N3 N4 116.98(16) . . ?
 C5 N2 H2A 117.9 . . ?
 C1 N2 H2A 117.9 . . ?
 C1 N2 C5 124.20(19) . . ?
 C7 N5 H5A 117.9 . . ?
 C7 N5 C8 124.23(18) . . ?
 C8 N5 H5A 117.9 . . ?
 H6B N6 H6A 109.5 . . ?
 H6B N6 H6C 109.5 . . ?
 H6A N6 H6C 109.5 . . ?
 C9 N6 H6B 109.5 . . ?
 C9 N6 H6A 109.5 . . ?
 C9 N6 H6C 109.5 . . ?
 H1A N1 H1B 125.8 . . ?
 C4 N1 H1A 109.9 . . ?
 C4 N1 H1B 116(3) . . ?
 N3 C6 H6 120.8 . . ?
 N3 C6 C5 118.44(17) . . ?
 C5 C6 H6 120.8 . . ?
 N2 C5 C6 117.47(17) . . ?
 N2 C5 C4 118.18(18) . . ?
 C4 C5 C6 124.29(17) . . ?
 N1 C4 C5 121.28(19) . . ?
 N1 C4 C3 121.19(19) . . ?
 C3 C4 C5 117.50(18) . . ?
 N4 C7 S1 118.76(15) . . ?
 N5 C7 S1 124.74(16) . . ?
 N5 C7 N4 116.50(18) . . ?
 C4 C3 H3 119.4 . . ?
 C2 C3 C4 121.3(2) . . ?
 C2 C3 H3 119.4 . . ?
 C3 C2 H2 120.4 . . ?
 C1 C2 C3 119.2(2) . . ?
 C1 C2 H2 120.4 . . ?
 N5 C8 H8A 108.9 . . ?
 N5 C8 H8B 108.9 . . ?
 N5 C8 C9 113.37(18) . . ?
 H8A C8 H8B 107.7 . . ?
 C9 C8 H8A 108.9 . . ?
 C9 C8 H8B 108.9 . . ?
 N2 C1 C2 119.40(19) . . ?
 N2 C1 H1 120.3 . . ?
 C2 C1 H1 120.3 . . ?
 N6 C9 C8 111.88(19) . . ?
 N6 C9 H9B 109.2 . . ?
 N6 C9 H9A 109.2 . . ?
 C8 C9 H9B 109.2 . . ?
 C8 C9 H9A 109.2 . . ?
 H9B C9 H9A 107.9 . . ?

loop_
  _geom_torsion_atom_site_label_1
  _geom_torsion_atom_site_label_2
  _geom_torsion_atom_site_label_3
  _geom_torsion_atom_site_label_4
  _geom_torsion
  _geom_torsion_site_symmetry_1
  _geom_torsion_site_symmetry_2
  _geom_torsion_site_symmetry_3
  _geom_torsion_site_symmetry_4
  _geom_torsion_publ_flag
 N4 N3 C6 C5 178.30(15) . . . . ?
 N3 N4 C7 S1 179.69(13) . . . . ?
 N3 N4 C7 N5 -1.0(3) . . . . ?
 N3 C6 C5 N2 -5.9(3) . . . . ?
 N3 C6 C5 C4 177.00(18) . . . . ?
 N2 C5 C4 N1 177.08(19) . . . . ?
 N2 C5 C4 C3 -4.8(3) . . . . ?
 N5 C8 C9 N6 -69.5(3) . . . . ?
 N1 C4 C3 C2 -177.8(2) . . . . ?
 C6 C5 C4 N1 -5.8(3) . . . . ?
 C6 C5 C4 C3 172.31(17) . . . . ?
 C5 N2 C1 C2 1.2(3) . . . . ?
 C5 C4 C3 C2 4.1(3) . . . . ?
 C4 C3 C2 C1 -0.6(3) . . . . ?
 C7 N4 N3 C6 -176.99(17) . . . . ?
 C7 N5 C8 C9 -92.6(2) . . . . ?
 C3 C2 C1 N2 -2.1(3) . . . . ?
 C8 N5 C7 S1 -1.1(3) . . . . ?
 C8 N5 C7 N4 179.57(18) . . . . ?
 C1 N2 C5 C6 -174.99(18) . . . . ?
 C1 N2 C5 C4 2.3(3) . . . . ?

_shelx_res_file
;
TITL 21adtirr02_a.res in P-1
    21adtirr02.res
    created by SHELXL-2018/3 at 21:21:55 on 17-Jan-2022
REM Old TITL 21adtirr02 in P-1
REM SHELXT solution in P-1
REM R1 0.183, Rweak 0.012, Alpha 0.026, Orientation as input
REM Formula found by SHELXT: C7 N1 S3
CELL 1.54184 6.3575 9.9212 11.7282 83.36 80.133 86.844
ZERR 2 0.0001 0.0001 0.0001 0.001 0.001 0.001
LATT 1
SFAC C H Cl N S
UNIT 18 32 4 12 2

L.S. 4
PLAN  4
SIZE 0.232 0.157 0.041
CONF
BOND $H
LIST 6
MORE -1
fmap 2
ACTA
REM <olex2.extras>
REM <HklSrc "%.\\21adtirr02.hkl">
REM </olex2.extras>

WGHT    0.074900    0.201600
EXTI    0.008664
FVAR       8.97320
CL2   3    0.510402    0.693508    0.873119    11.00000    0.04981    0.03944 =
         0.03992   -0.01128   -0.01763    0.00486
CL1   3    0.292465    0.942695    0.399812    11.00000    0.06062    0.04165 =
         0.06374   -0.02105   -0.03210    0.00760
S1    5    0.861401    0.468250    0.319867    11.00000    0.04139    0.03840 =
         0.07791   -0.00636   -0.02861    0.00863
N4    4    0.542240    0.587333    0.227682    11.00000    0.03649    0.02832 =
         0.04778   -0.00891   -0.01813    0.00541
AFIX  43
H4A   2    0.548531    0.517436    0.189997    11.00000   -1.20000
AFIX   0
N3    4    0.393928    0.688537    0.212190    11.00000    0.03097    0.02864 =
         0.03875   -0.00409   -0.01037    0.00259
N2    4    0.082061    0.879868    0.194797    11.00000    0.03990    0.03155 =
         0.03760   -0.00510   -0.01342   -0.00015
AFIX  43
H2A   2    0.175975    0.883249    0.239063    11.00000   -1.20000
AFIX   0
N5    4    0.663476    0.708186    0.356414    11.00000    0.03723    0.03515 =
         0.04127   -0.00582   -0.01665    0.00239
AFIX  43
H5A   2    0.567327    0.768675    0.340855    11.00000   -1.20000
AFIX   0
N6    4    0.510531    0.774281    0.605512    11.00000    0.05286    0.04183 =
         0.03863   -0.00391   -0.01074   -0.00136
AFIX 137
H6B   2    0.411959    0.769534    0.560761    11.00000   -1.20000
H6A   2    0.547475    0.860079    0.602035    11.00000   -1.20000
H6C   2    0.457752    0.744266    0.678748    11.00000   -1.20000
AFIX   0
N1    4   -0.037217    0.673841   -0.019784    11.00000    0.04850    0.05092 =
         0.05604   -0.02154   -0.02570    0.00876
AFIX   7
H1A   2   -0.142894    0.683727   -0.057839    11.00000   -1.20000
AFIX   0
C6    1    0.262832    0.671161    0.144631    11.00000    0.03389    0.02864 =
         0.03434   -0.00408   -0.00945   -0.00071
AFIX  43
H6    2    0.272395    0.593355    0.106500    11.00000   -1.20000
AFIX   0
C5    1    0.098461    0.775577    0.128649    11.00000    0.03197    0.02864 =
         0.03359   -0.00237   -0.00764   -0.00135
C4    1   -0.050027    0.772203    0.052738    11.00000    0.03271    0.03242 =
         0.03574   -0.00193   -0.01103   -0.00105
C7    1    0.680741    0.596150    0.302537    11.00000    0.03134    0.03004 =
         0.03987   -0.00064   -0.00933   -0.00260
C3    1   -0.215687    0.871978    0.057396    11.00000    0.03538    0.03748 =
         0.04304    0.00201   -0.01456    0.00049
AFIX  43
H3    2   -0.321150    0.868803    0.011847    11.00000   -1.20000
AFIX   0
C2    1   -0.225092    0.974137    0.127854    11.00000    0.04105    0.03532 =
         0.05091   -0.00161   -0.01079    0.00898
AFIX  43
H2    2   -0.335032    1.040084    0.129520    11.00000   -1.20000
AFIX   0
C8    1    0.796113    0.734776    0.439510    11.00000    0.03720    0.04624 =
         0.04455   -0.00916   -0.01484   -0.00408
AFIX  23
H8A   2    0.819360    0.831442    0.431931    11.00000   -1.20000
H8B   2    0.934125    0.688549    0.420944    11.00000   -1.20000
AFIX   0
C1    1   -0.070478    0.977849    0.195782    11.00000    0.04957    0.03000 =
         0.04896   -0.00882   -0.01172    0.00555
AFIX  43
H1    2   -0.071948    1.048018    0.242105    11.00000   -1.20000
AFIX   0
C9    1    0.700748    0.689428    0.563934    11.00000    0.05279    0.04619 =
         0.04435   -0.00247   -0.01826    0.00907
AFIX  23
H9B   2    0.660755    0.595597    0.569976    11.00000   -1.20000
H9A   2    0.807290    0.694192    0.613325    11.00000   -1.20000
AFIX   0
H1B   2    0.081134    0.644812   -0.043679    11.00000    0.08236
HKLF 4


REM  21adtirr02_a.res in P-1
REM wR2 = 0.1257, GooF = S = 1.138, Restrained GooF = 1.138 for all data
REM R1 = 0.0404 for 2504 Fo > 4sig(Fo) and 0.0417 for all 2664 data
REM 170 parameters refined using 0 restraints

END

WGHT      0.0749      0.2016

REM Highest difference peak  0.382,  deepest hole -0.266,  1-sigma level  0.062
Q1    1   0.3899  0.7005  0.8573  11.00000  0.05    0.38
Q2    1   0.3510  0.9953  0.3264  11.00000  0.05    0.37
Q3    1   0.0116  0.7623  0.1066  11.00000  0.05    0.37
Q4    1   0.7906  0.4568  0.3867  11.00000  0.05    0.35
;
_shelx_res_checksum                16621
_shelx_hkl_file
;
   0   0   1 6061.09 130.583  45
   0   0  -1 5117.87 128.631   8
   0   0  -1 5888.99 109.493  39
   0   0  -1 7191.20 143.629  42
   0   0  -1 5087.29 116.104  13
   0   0  -1 5023.68 122.644  41
   0   0  -1 5023.49 119.401   6
   0   0   1 5304.65 138.022  14
   0   0   1 5189.62 124.828  40
   0   0   1 5985.44 115.417  44
   0   0   1 5290.30 129.807  12
   0   0   1 5323.71 130.898  43
   0   0  -1 6080.16 142.090  50
   0   0   2 20355.3 422.066  12
   0   0   2 21239.4 410.365  40
   0   0   2 19626.5 398.124  10
   0   0  -2 19740.7 416.878   8
   0   0  -2 19792.5 393.300   6
   0   0   2 20819.1 440.473  14
   0   0  -2 23140.2 449.879  50
   0   0  -2 19197.7 380.388  13
   0   0   2 23113.2 393.269  44
   0   0  -2 22141.3 368.809  39
   0   0  -2 19652.5 397.282  41
   0   0   2 19758.6 423.513  43
   0   0  -2 24861.7 428.457  42
   0   0   2 23059.6 427.132  45
   0   0   3 434.488 61.7198  14
   0   0   3 314.720 43.0234  10
   0   0   3 354.920 42.6444  44
   0   0  -3 304.515 40.2246   6
   0   0  -3 308.408 48.5415   8
   0   0   3 330.264 50.9843  12
   0   0  -3 524.407 66.6938  50
   0   0  -3 286.505 40.3391  41
   0   0   3 305.022 52.2355  43
   0   0   3 342.711 47.1335  40
   0   0  -3 413.127 49.9957  42
   0   0  -4 261148. 3953.56  50
   0   0   4 237390. 3799.85  10
   0   0  -4 254295. 3801.11  41
   0   0  -4 242679. 3882.94   8
   0   0   4 249411. 3890.72  12
   0   0   4 234592. 3887.54  45
   0   0   4 240386. 3907.11  14
   0   0  -5 45815.3 862.845  41
   0   0   5 36655.0 944.905  45
   0   0  -5 42034.8 1001.10  50
   0   0  -5 40977.5 949.576   8
   0   0   5 39062.0 943.253  14
   0   0   5 41169.3 941.633  12
   0   0  -6 607.481 85.5809  41
   0   0  -6 418.601 92.9681   8
   0   0  -6 569.467 114.134  50
   0   0  -6 417.642 86.3868  47
   0   0   6 370.727 94.5479  45
   0   0   6 419.814 94.4178  14
   0   0   7 14333.8 621.794  14
   0   0  -7 15540.5 654.716   8
   0   0  -7 19272.6 581.758  41
   0   0   7 17720.8 746.257  20
   0   0  -7 15314.1 614.658  47
   0   0   7 17992.0 745.543  11
   0   0   7 16878.0 708.275  55
   0   0   7 15602.7 714.297  22
   0   0  -7 13284.3 636.572  50
   0   0  -8 128.684 72.2085  47
   0   0  -8 172.444 85.9184  50
   0   0   8 239.843 112.897  11
   0   0   8 95.8464 81.4675  14
   0   0  -8 196.244 90.6595   8
   0   0   8 118.878 88.8161  22
   0   0   8 188.466 94.1045  55
   0   0  -8 188.208 70.1575  41
   0   0   8 276.202 115.491  20
   0   0  -9 8413.71 560.303  47
   0   0   9 8663.49 577.634  14
   0   0  -9 8821.99 582.152  59
   0   0   9 9480.75 627.633  55
   0   0  -9 8786.57 588.421   8
   0   0  -9 9656.52 620.589  50
   0   0   9 9081.70 677.748  11
   0   0  -9 9567.48 466.782  41
   0   0 -10 3056.51 349.098  59
   0   0  10 1978.99 331.680  22
   0   0 -11 38116.6 1279.46  59
   0   0  11 32690.4 1351.16  22
   0   0  12 14691.9 653.206  21
   0   0 -12 14621.5 679.277  59
   0   0  12 14159.4 767.156  22
   0   0  13 545.358 132.111  22
   0   0  13 453.910 143.526  33
   0   0  13 569.630 117.625  21
   0   0 -13 631.832 119.448  59
   0  -1  13 19.3317 58.9637  22
   0  -1  13 21.2700 67.1514  33
   0   1 -13 141.325 65.3039  59
   0  -1  13 43.6344 47.4284  21
   0  -1  12 362.744 140.156  33
   0   1 -12 646.065 143.426  53
   0  -1  12 445.826 159.202  22
   0  -1  12 649.371 151.961  21
   0   1 -12 577.342 146.646  59
   0   1 -11 5218.88 452.462  59
   0  -1  11 4289.94 442.085  33
   0   1 -10 9787.35 639.956  59
   0  -1  10 8132.67 655.631  22
   0   1  -9 9616.94 593.014  47
   0   1  -9 10753.0 481.978  41
   0  -1   9 8102.98 530.503  14
   0   1  -9 8731.55 600.050  50
   0   1  -9 8153.10 568.132  59
   0  -1   9 9014.22 646.912  22
   0  -1   9 10812.1 695.644  11
   0  -1   8 9200.06 584.833  22
   0   1  -8 8788.09 504.818   8
   0  -1   8 7676.84 481.344  14
   0   1  -8 9839.51 429.477  41
   0   1  -8 8235.84 527.129  59
   0   1  -8 8060.03 489.380  47
   0  -1   8 8364.60 548.627  11
   0   1  -8 8127.19 531.260  50
   0   1  -7 18663.8 735.881  50
   0   1  -7 16843.3 662.796   8
   0   1  -7 19756.1 580.987  41
   0  -1   7 14881.2 636.545  14
   0   1  -7 17108.4 664.600  47
   0  -1   7 19302.7 768.343  22
   0  -1   7 18401.1 737.833  11
   0   1  -6 138914. 2559.64   8
   0   1  -6 146188. 2394.22  41
   0   1  -6 150355. 2643.52  50
   0  -1   6 141590. 2638.60  11
   0   1  -6 135851. 2540.98  47
   0  -1   6 128596. 2548.65  14
   0  -1   6 134444. 2652.64  45
   0   1  -5 49552.7 1068.10  50
   0   1  -5 45678.3 1033.78   8
   0  -1   5 47747.1 1087.67  11
   0   1  -5 45545.1 921.794  41
   0  -1   5 50242.1 1115.76  45
   0  -1   5 43246.5 1038.98  14
   0   1  -5 43739.1 1019.66  47
   0   1  -4 5662.89 257.504   8
   0  -1   4 5719.98 251.546  12
   0  -1   4 6030.34 269.452  44
   0  -1   4 5634.11 228.681  10
   0  -1   4 5981.37 279.953  11
   0  -1   4 5326.10 259.668  14
   0  -1   4 6174.95 243.089  40
   0  -1   4 6711.55 283.154  45
   0   1  -4 5921.43 257.895  50
   0   1  -4 5756.94 222.479  41
   0   1  -4 5465.74 255.243  47
   0  -1   3 7376.19 278.735  11
   0   1  -3 7590.64 273.666  47
   0  -1   3 6857.23 266.496  14
   0   1  -3 7513.27 267.902   8
   0   1  -3 7627.99 254.941  50
   0  -1   3 7063.74 252.972  12
   0  -1   3 7813.93 243.980  40
   0  -1   3 8430.26 273.535  45
   0  -1   3 7560.86 243.502  10
   0   1  -3 7871.75 215.129  39
   0   1  -3 7031.80 233.192  41
   0  -1   3 8982.08 279.761  44
   0   1  -2 50737.3 912.001  47
   0  -1   2 48338.5 855.000  40
   0   1  -2 48845.7 864.731  50
   0  -1   2 49816.8 914.030  11
   0  -1   2 45952.2 869.708  12
   0   1  -2 53977.5 865.740   5
   0  -1   2 54901.1 887.701  44
   0  -1   2 54689.5 883.771  46
   0  -1   2 44537.7 885.379  14
   0  -1   2 48825.4 774.833  48
   0   1  -2 49099.7 832.811  39
   0   1  -2 51401.9 901.044   8
   0  -1   2 49138.7 865.524  10
   0  -1   2 50393.9 875.049  45
   0   1  -1 93499.9 1467.33   5
   0  -1   1 92010.3 1466.06  40
   0  -1   1 99102.1 1502.84  12
   0  -1   1 104157. 1504.72  46
   0  -1   1 94734.5 1506.24  11
   0   1  -1 94737.1 1475.07  39
   0  -1   1 85329.0 1489.64  14
   0  -1   1 93409.7 1477.25  10
   0   1  -1 98153.6 1513.42  47
   0   1  -1 93641.4 1466.44  50
   0  -1   1 97478.9 1484.45  44
   0  -1   1 96425.1 1431.93  48
   0  -1   1 89339.1 1470.84  45
   0   1   0 9759.65 211.566  47
   0  -1   0 9802.11 209.535  10
   0  -1   0 10041.6 217.653  11
   0   1   0 10731.2 224.157   5
   0  -1   0 10584.1 222.039  38
   0   1   0 11169.0 233.077  39
   0   1   0 9887.10 208.601  49
   0  -1   0 11403.0 249.648  46
   0  -1   0 11522.2 218.350  42
   0  -1   0 11101.9 227.777  48
   0   1   0 9525.38 195.485   7
   0  -1   0 10536.8 216.316  44
   0  -1   0 10683.9 198.541  40
   0  -1  -1 81600.6 1395.25   6
   0  -1  -1 90768.7 1426.71  46
   0   1   1 88188.6 1414.26  49
   0   1   1 85361.7 1369.07  45
   0  -1  -1 85325.8 1461.51  42
   0   1   1 107502. 1418.45  39
   0   1   1 104472. 1465.50   5
   0   1   1 91833.7 1435.03   9
   0  -1  -1 89532.4 1461.38  48
   0  -1  -1 86444.3 1404.85  38
   0  -1  -1 80029.6 1438.90  13
   0  -1  -1 82945.2 1407.63  41
   0   1   1 90323.6 1418.27  15
   0   1   1 86981.5 1411.17  43
   0   1   1 90954.8 1411.66   7
   0   1   2 88687.9 1364.59  12
   0  -1  -2 88815.7 1330.90  41
   0   1   2 85008.8 1355.17   9
   0  -1  -2 86211.9 1302.24  38
   0   1   2 81780.9 1346.07  15
   0   1   2 82604.3 1241.47  44
   0   1   2 80936.5 1332.62  49
   0  -1  -2 80987.9 1305.81  13
   0   1   2 83064.2 1345.39  43
   0  -1  -2 67830.0 1349.02  50
   0  -1  -2 77926.8 1416.88  42
   0   1   2 82281.7 1295.92  45
   0  -1  -2 80198.5 1291.84   6
   0   1   2 88974.7 1367.93  14
   0  -1  -2 69239.3 1330.55  48
   0  -1  -2 78413.1 1362.53   8
   0  -1  -3 145932. 2056.39  41
   0   1   3 139293. 2126.60  14
   0   1   3 125576. 2047.84  45
   0   1   3 130327. 2099.80   9
   0   1   3 130144. 2095.77  43
   0  -1  -3 101990. 2092.15  42
   0  -1  -3 130520. 1993.57   6
   0   1   3 126061. 2087.09  15
   0  -1  -3 108373. 2095.78  50
   0   1   3 134648. 2103.55  12
   0  -1  -3 131130. 2103.82   8
   0  -1  -3 124354. 1999.76  13
   0   1   4 45856.1 991.993  45
   0  -1  -4 62719.9 1012.18  41
   0  -1  -4 42208.6 1037.84  50
   0   1   4 49968.6 1041.76  15
   0   1   4 56803.6 1098.36  14
   0   1   4 56361.7 1085.30   9
   0  -1  -4 41885.1 1020.26  42
   0   1   4 57170.4 1089.74  12
   0   1   4 58069.9 1105.37  43
   0  -1  -4 54766.4 1079.98   8
   0  -1  -5 191823. 2730.65  41
   0  -1  -5 131503. 2724.49  42
   0   1   5 187418. 2894.94  12
   0   1   5 170342. 2891.49  43
   0   1   5 178426. 2900.65  14
   0  -1  -5 126755. 2760.36  50
   0  -1  -5 167211. 2844.69   8
   0  -1  -6 242.742 84.0516  50
   0  -1  -6 324.731 88.9324   8
   0   1   6 366.974 92.4761  12
   0   1   6 268.217 84.2712  14
   0  -1  -6 352.538 73.1906  41
   0  -1  -7 2390.92 195.248  41
   0   1   7 2348.07 279.588  55
   0  -1  -7 2345.80 255.711  32
   0   1   7 1750.57 233.714  22
   0  -1  -7 2307.97 243.967  50
   0  -1  -7 2025.34 233.141  57
   0   1   7 1758.43 229.832  51
   0  -1  -7 2132.34 244.945   8
   0   1   7 2255.31 253.360  14
   0   1   7 1901.10 256.810  20
   0   1   8 1049.18 216.411  55
   0  -1  -8 850.928 172.694  32
   0  -1  -8 989.757 139.891  41
   0   1   8 974.846 216.872  11
   0  -1  -8 922.479 174.483  57
   0   1   8 764.632 193.709  20
   0   1   8 1016.99 192.262  14
   0  -1  -8 758.107 156.166  47
   0   1   8 677.486 172.340  22
   0  -1  -8 841.391 178.286   8
   0  -1  -8 1191.70 193.999  50
   0  -1  -9 41801.0 1383.33  32
   0  -1  -9 49534.8 1242.11  41
   0  -1  -9 58314.1 1548.33  50
   0   1   9 40441.4 1464.75  22
   0  -1  -9 52982.2 1510.43  57
   0   1   9 38675.5 1551.38  20
   0   1   9 44447.0 1666.47  11
   0   1   9 43394.2 1588.80  55
   0   1   9 41034.1 1440.05  14
   0  -1  -9 43766.8 1499.05   8
   0   1  10 37.0493 116.962  55
   0   1  10 15.8234 72.9622  22
   0  -1 -10 45.7053 53.7318  41
   0  -1 -10-13.6276 70.2543  57
   0   1  10 58.7607 123.669  20
   0  -1 -10 166.593 95.0354  59
   0   1  11 167.646 128.872  20
   0   1  11 178.908 119.110  22
   0  -1 -11 224.567 105.198  59
   0   1  11 156.772 113.630  55
   0  -1 -11 390.066 140.438  57
   0  -1 -12 150.397 79.6467  59
   0  -1 -12 91.8874 77.2260  57
   0   1  12 119.692 94.4827  20
   0   1  12 219.950 110.928  22
   0   1  12 98.7840 97.6225  55
   0  -1 -13 4228.59 293.537  59
   0   1  13 4282.82 376.454  33
   0   1  13 4392.84 333.045  22
   0   2 -13 1235.75 155.391  52
   0  -2  13 1221.64 188.932  22
   0  -2  13 1820.24 200.407  21
   0   2 -13 1461.53 158.725  53
   0   2 -13 1587.85 180.440  59
   0  -2  12 2127.72 297.201  22
   0  -2  12 2660.76 322.544  33
   0   2 -12 3273.67 316.873  59
   0  -2  12 4313.48 376.912  21
   0   2 -12 3670.26 316.507  53
   0  -2  11 705.304 190.366  21
   0   2 -11 614.250 160.522  59
   0  -2  11 465.532 163.703  22
   0   2 -11 710.987 172.168  53
   0  -2  11 835.013 197.987  33
   0   2 -10 3185.18 357.264  59
   0  -2  10 4041.87 403.569  33
   0  -2  10 3884.00 431.620  22
   0  -2   9 1272.33 241.125  22
   0  -2   9 1192.69 236.937  11
   0   2  -9 1126.90 219.266  50
   0  -2   9 914.764 214.383  35
   0   2  -9 949.366 189.932  47
   0   2  -9 1126.90 211.353  59
   0  -2   9 1079.73 204.939  33
   0   2  -8 38501.6 1184.43  59
   0  -2   8 34149.2 1119.94  14
   0  -2   8 38651.6 1239.65  11
   0  -2   8 38615.1 1246.19  22
   0   2  -8 36447.4 1143.80  47
   0   2  -8 39430.1 1220.68  50
   0  -2   8 33941.4 1126.22  33
   0  -2   7 5557.51 388.879  22
   0   2  -7 5984.45 385.923  50
   0  -2   7 5888.11 382.277  28
   0  -2   7 5635.06 424.034  35
   0  -2   7 4912.02 346.657  14
   0   2  -7 5536.18 372.159  47
   0   2  -7 5981.56 296.663  41
   0   2  -7 5677.06 377.509  59
   0  -2   7 5994.20 409.951  11
   0   2  -6 3981.42 220.790  41
   0   2  -6 4151.57 291.287  47
   0  -2   6 3492.17 265.887  14
   0   2  -6 4234.40 283.697  50
   0  -2   6 3812.89 290.542  11
   0   2  -5 353.903 80.0892   8
   0  -2   5 370.114 88.9979  11
   0  -2   5 444.872 81.9158  40
   0   2  -5 427.787 81.0207  50
   0   2  -5 427.421 68.6194  41
   0   2  -5 380.086 86.5120  47
   0  -2   5 337.181 81.3023  14
   0  -2   5 385.374 106.655  44
   0   2  -4 13494.7 464.138  47
   0   2  -4 12001.9 372.675  41
   0  -2   4 12655.5 425.166  12
   0   2  -4 12530.6 358.929  39
   0  -2   4 12293.5 450.022  11
   0  -2   4 14950.3 513.316  44
   0  -2   4 12522.2 388.585  10
   0   2  -4 13190.3 444.330   8
   0  -2   4 13223.1 405.519  40
   0  -2   4 14205.9 452.998  45
   0   2  -4 12123.9 398.122  50
   0  -2   4 11138.7 418.784  14
   0   2  -3 38949.6 790.272  50
   0   2  -3 40465.6 875.671  47
   0  -2   3 46717.7 898.903  44
   0  -2   3 40925.5 824.147  45
   0   2  -3 41091.0 765.669  39
   0  -2   3 38914.2 788.663  40
   0  -2   3 39366.8 859.409  11
   0   2  -3 42906.9 802.271   5
   0  -2   3 34924.2 819.950  14
   0  -2   3 38417.4 785.092  10
   0  -2   3 40420.2 833.013  12
   0  -2   2 199693. 3224.99  10
   0  -2   2 227936. 3310.28  12
   0  -2   2 232644. 3197.90  48
   0   2  -2 211070. 3302.12  47
   0   2  -2 200199. 3215.79  50
   0  -2   2 199683. 3216.48  40
   0  -2   2 203304. 3288.20  11
   0   2  -2 201742. 3225.64   5
   0  -2   2 213542. 3275.17  44
   0   2  -2 207381. 3230.27  39
   0  -2   2 186355. 3346.21  46
   0   2  -2 206070. 3258.54  49
   0   2  -1 174986. 2690.96  47
   0   2  -1 160650. 2623.53   7
   0  -2   1 164370. 2643.48  10
   0  -2   1 170687. 2666.02  44
   0  -2   1 165224. 2748.73  46
   0   2  -1 165638. 2656.31   5
   0  -2   1 168465. 2691.83  38
   0  -2   1 180583. 2653.32  48
   0   2  -1 179256. 2634.43  50
   0  -2   1 175120. 2580.78  42
   0  -2   1 165755. 2630.85  40
   0   2  -1 169313. 2663.21  49
   0  -2   1 171484. 2692.82  11
   0   2  -1 177373. 2686.91  39
   0   2   0 56447.3 933.070   7
   0   2   0 62005.4 1012.11   5
   0  -2   0 59569.5 1009.35  38
   0  -2   0 55281.9 1005.12  48
   0   2   0 56655.1 958.161  49
   0  -2   0 57450.2 971.796  44
   0   2   0 58218.8 971.749  47
   0  -2   0 60854.0 943.344  40
   0  -2   0 58650.1 992.315  11
   0  -2   0 52604.1 1029.98  46
   0   2   0 56762.4 1007.79  39
   0  -2   0 48822.7 966.961  42
   0  -2  -1 3807.24 165.696  38
   0   2   1 4394.17 166.966  39
   0   2   1 4012.77 145.094  15
   0   2   1 4119.01 148.658  43
   0   2   1 3960.89 140.667   7
   0   2   1 4040.52 154.049  49
   0   2   1 4062.70 154.792   9
   0   2   1 4230.64 182.421   5
   0  -2  -1 3937.07 175.720  46
   0  -2  -1 3919.38 161.835  41
   0  -2  -1 4537.21 189.159  42
   0  -2  -1 3857.60 182.579  48
   0  -2  -2 80899.4 1359.14  38
   0   2   2 78716.7 1357.51  43
   0   2   2 79133.6 1348.91   7
   0  -2  -2 82845.5 1442.59  42
   0   2   2 78607.6 1386.38   9
   0   2   2 74494.3 1274.97  45
   0   2   2 76807.9 1357.99  49
   0  -2  -2 85448.8 1430.94  48
   0  -2  -2 79060.9 1371.65  41
   0  -2  -2 84054.0 1372.59  46
   0   2   2 84313.9 1404.46   5
   0   2   2 84485.4 1315.60  39
   0  -2  -2 77364.5 1396.54  13
   0   2   2 77535.9 1363.15  15
   0  -2  -2 75631.8 1409.87   8
   0  -2  -3 349972. 5366.05   8
   0   2   3 312976. 5310.06   9
   0  -2  -3 437289. 5469.24  42
   0   2   3 328182. 5348.73  14
   0   2   3 302352. 5285.43  49
   0  -2  -3 352395. 5280.34  41
   0  -2  -3 415849. 5396.02  50
   0   2   3 308383. 5301.32  15
   0   2   3 422698. 5321.03   5
   0   2   3 295763. 5275.39  43
   0  -2  -3 353022. 5253.22  38
   0  -2  -3 410783. 5386.40  48
   0  -2  -3 353759. 5239.15   6
   0  -2  -3 286925. 5239.85  13
   0   2   4 19779.9 588.326  12
   0   2   4 20801.3 594.697   9
   0   2   4 18575.5 555.830  43
   0  -2  -4 26700.1 637.275  50
   0   2   4 18807.9 568.431  15
   0  -2  -4 18834.4 572.367   8
   0  -2  -4 21470.1 500.725  38
   0   2   4 20806.2 609.703  14
   0  -2  -4 28673.8 666.942  42
   0  -2  -4 21519.8 526.079  41
   0  -2  -5 79.5932 42.8330  41
   0  -2  -5 74.8616 45.3196  42
   0  -2  -5 108.814 37.9561  38
   0   2   5 86.5614 50.6827  15
   0   2   5 75.9201 49.4916  43
   0   2   5 74.4952 55.4504   9
   0   2   5 64.2972 50.2905  12
   0   2   5 113.399 62.4859  14
   0  -2  -5 120.102 55.1879  50
   0   2   6 1691.36 201.962  43
   0  -2  -6 1546.94 189.792   8
   0  -2  -6 2092.02 197.981  50
   0   2   6 1761.36 214.082  12
   0  -2  -6 1824.86 158.675  41
   0  -2  -6 2116.99 198.184  42
   0   2   6 1563.65 204.464  14
   0   2   7 4222.11 390.829  51
   0  -2  -7 6066.20 384.182  57
   0   2   7 4329.99 371.910  20
   0  -2  -7 6043.24 370.228  50
   0   2   7 5104.13 375.494  22
   0   2   7 4355.39 382.517  14
   0   2   7 4700.87 399.241  12
   0  -2  -7 4331.54 371.030  32
   0   2   7 4138.44 387.092  55
   0  -2  -7 4266.38 354.583   8
   0  -2  -7 5276.50 300.985  41
   0   2   8 441.728 147.095  51
   0  -2  -8 478.097 142.287   8
   0  -2  -8 551.154 133.021  57
   0  -2  -8 549.819 111.499  41
   0   2   8 567.335 161.983  14
   0   2   8 486.930 137.099  22
   0   2   8 639.885 185.368  55
   0   2   8 358.956 138.931  20
   0  -2  -8 381.932 137.861  32
   0  -2  -8 565.024 127.668  50
   0   2   9 4551.79 471.412  20
   0  -2  -9 4998.00 387.751  50
   0  -2  -9 4062.11 411.531  32
   0  -2  -9 5458.92 364.075  41
   0   2   9 3610.96 449.149  55
   0  -2  -9 5140.72 405.724  57
   0   2   9 3672.45 413.255  14
   0  -2  -9 4421.72 437.191   8
   0   2   9 4533.84 410.260  22
   0  -2 -10 37745.2 1240.30  57
   0   2  10 37838.8 1293.95  22
   0   2  10 37214.5 1466.18  20
   0  -2 -10 29239.9 1201.18  32
   0  -2 -10 37438.9 1147.99  59
   0   2  10 30891.0 1395.92  55
   0   2  11 2145.81 283.305  22
   0  -2 -11 1503.40 249.084  32
   0   2  11 1957.12 321.494  20
   0  -2 -11 1817.51 259.749  57
   0   2  11 1883.07 321.928  55
   0  -2 -11 2041.53 240.256  59
   0  -2 -12 8440.04 459.179  59
   0   2  12 8742.46 599.457  20
   0   2  12 9305.41 531.189  22
   0  -2 -12 8223.06 511.943  57
   0   2  12 7926.61 569.494  55
   0   2  13 2511.37 276.567  33
   0   2  13 2535.80 268.691  20
   0  -2 -13 2712.25 251.874  57
   0  -3  13 1809.42 198.170  21
   0   3 -12 252.309 88.9339  53
   0   3 -12 251.996 94.0401  59
   0  -3  12 204.131 104.649  22
   0  -3  12 268.076 107.792  21
   0   3 -12 310.582 99.6930  52
   0  -3  11 8699.73 594.353  22
   0   3 -11 8152.42 522.193  53
   0  -3  11 8428.04 613.698  21
   0  -3  11 9489.94 594.859  33
   0   3 -11 8785.59 537.972  59
   0  -3  10 193.630 112.758  22
   0  -3  10 135.846 114.159  35
   0  -3  10 170.401 117.878  21
   0  -3  10 182.908 112.724  33
   0   3 -10 165.530 92.4671  59
   0   3 -10 108.141 87.6296  53
   0   3  -9 13739.3 682.284  59
   0  -3   9 11666.9 663.065  33
   0   3  -9 13211.0 676.756  53
   0  -3   9 13000.1 705.031  22
   0  -3   8 4891.57 455.407  35
   0  -3   8 4851.73 416.126  11
   0  -3   8 5001.70 402.934  33
   0   3  -8 5244.36 401.885  50
   0  -3   8 4559.06 381.566  22
   0   3  -8 5200.61 385.604  59
   0  -3   8 4934.68 406.399  28
   0   3  -8 5121.63 396.564  47
   0  -3   7 71413.7 1720.50  22
   0  -3   7 72938.7 1792.17  11
   0   3  -7 72559.1 1731.69  47
   0  -3   7 70647.0 1757.22  33
   0   3  -7 73116.6 1701.13  50
   0   3  -7 71618.4 1662.90  59
   0  -3   7 75311.9 1741.38  28
   0   3  -6 11288.9 494.090  50
   0  -3   6 11970.2 562.221  11
   0  -3   6 12128.5 524.698  28
   0   3  -6 11509.4 534.570  47
   0  -3   6 10980.4 506.904  22
   0  -3   6 11847.0 555.723  33
   0   3  -5 7496.49 354.267  50
   0  -3   5 7671.92 407.618  11
   0   3  -5 7754.47 404.694  47
   0  -3   5 8418.12 382.909  40
   0   3  -4 293.419 59.9268  39
   0   3  -4 276.094 78.0093  47
   0   3  -4 228.402 59.7671  50
   0  -3   4 294.347 68.9915  40
   0  -3   4 495.882 109.041  44
   0  -3   4 266.913 60.5769  10
   0   3  -4 297.183 59.2558  41
   0  -3   4 318.220 84.4730  11
   0   3  -4 348.724 74.4134  49
   0   3  -3 146442. 2435.93  50
   0  -3   3 138204. 2507.09  11
   0   3  -3 149502. 2542.75  47
   0   3  -3 146142. 2446.08   5
   0   3  -3 148565. 2478.41  49
   0  -3   3 142769. 2426.82  10
   0  -3   3 148754. 2456.50  40
   0   3  -3 148450. 2443.11  39
   0   3  -2 2278.71 146.920   5
   0  -3   2 2399.36 209.632  46
   0   3  -2 2230.21 151.342  39
   0   3  -2 2190.61 143.937  49
   0  -3   2 2393.05 162.243  44
   0  -3   2 2167.62 139.126  10
   0  -3   2 2019.68 147.990  11
   0  -3   2 2267.29 142.486  40
   0   3  -2 2461.59 163.149  47
   0   3  -1 9966.40 286.943   7
   0   3  -1 10533.9 338.360   5
   0  -3   1 10207.6 314.906  10
   0  -3   1 10189.9 326.584  44
   0  -3   1 11347.5 314.432  40
   0  -3   1 9964.46 390.068  46
   0  -3   1 10335.4 353.047  38
   0  -3   1 9826.32 339.332  48
   0  -3   1 10403.1 339.840  11
   0   3  -1 11358.0 339.405  47
   0   3  -1 10021.8 306.653  49
   0   3  -1 10942.0 355.212  39
   0  -3   0 214009. 3361.19  38
   0  -3   0 219259. 3321.91  11
   0   3   0 207884. 3245.73  49
   0  -3   0 257404. 3359.86  42
   0  -3   0 192960. 3253.37  44
   0   3   0 216291. 3272.38  47
   0   3   0 222831. 3218.49   7
   0  -3   0 178286. 3334.43  46
   0   3   0 222286. 3353.08   5
   0  -3   0 220963. 3235.01  40
   0   3   0 188374. 3303.74  39
   0   3   1 156864. 2699.94   5
   0   3   1 165985. 2610.53  43
   0   3   1 163449. 2579.18   7
   0  -3  -1 146411. 2712.24  38
   0   3   1 184548. 2696.71  39
   0  -3  -1 164723. 2714.90  46
   0  -3  -1 153432. 2705.66  48
   0   3   1 161467. 2598.81  15
   0   3   1 166492. 2632.82   9
   0   3   1 162613. 2622.04  49
   0   3   2 9625.85 309.817  15
   0  -3  -2 10737.0 359.169  48
   0  -3  -2 10915.2 333.605  46
   0  -3  -2 11934.6 376.296  42
   0   3   2 10280.4 318.649  49
   0   3   2 9507.02 320.324   9
   0  -3  -2 8406.34 324.228  41
   0   3   2 9576.21 302.249  43
   0  -3  -2 9133.85 335.707  38
   0  -3  -2 8959.41 340.573  13
   0   3   2 11397.7 311.446  39
   0   3   2 9193.20 284.718   7
   0   3   2 11092.4 358.809   5
   0  -3  -3 46345.2 971.126   8
   0  -3  -3 48649.5 992.759  42
   0  -3  -3 44717.8 941.428  41
   0   3   3 44339.8 909.269  43
   0  -3  -3 48712.4 975.555  48
   0   3   3 43220.6 918.351  49
   0   3   3 47564.4 932.625   5
   0  -3  -3 48558.2 958.669   2
   0  -3  -3 44135.6 940.765  13
   0   3   3 42928.7 914.235  15
   0   3   3 45250.2 952.045   9
   0  -3  -3 46663.0 924.131  38
   0  -3  -4 228443. 3573.95   8
   0   3   4 198690. 3497.00  15
   0   3   4 206201. 3473.41  43
   0   3   4 204571. 3524.94   9
   0  -3  -4 226691. 3433.12  38
   0   3   4 199377. 3492.16  49
   0   3   4 211889. 3560.66  12
   0  -3  -4 232643. 3514.28  48
   0   3   4 206957. 3559.52  14
   0  -3  -4 233768. 3568.53  42
   0  -3  -4 215393. 3469.72  41
   0   3   5 25051.6 779.356  12
   0  -3  -5 28447.7 706.682  41
   0  -3  -5 28282.2 657.059  38
   0  -3  -5 32100.8 793.647  42
   0  -3  -5 27867.7 777.750   8
   0   3   5 24411.5 750.058  15
   0   3   5 26343.1 744.409  43
   0   3   5 25346.3 770.498   9
   0   3   5 23751.5 776.798  14
   0   3   6 2879.81 250.109  43
   0   3   6 2211.46 243.734  14
   0  -3  -6 2832.16 209.470  41
   0  -3  -6 2998.37 256.847   8
   0   3   6 2422.81 252.134  12
   0   3   6 2265.04 238.098   9
   0   3   6 2377.18 232.178  15
   0  -3  -6 3147.81 241.585  42
   0  -3  -7 2502.03 214.230  41
   0   3   7 2135.73 274.299  12
   0   3   7 1930.46 263.456  14
   0   3   7 2217.12 251.780  20
   0   3   7 1514.35 212.779  16
   0   3   7 2283.46 254.208  43
   0   3   7 2081.40 262.110  55
   0   3   7 1731.15 260.073  51
   0  -3  -7 2657.53 242.491  42
   0  -3  -7 3241.40 296.238   8
   0   3   8 97202.6 2442.10  55
   0   3   8 98895.0 2332.24  20
   0  -3  -8 104034. 2431.62  32
   0  -3  -8 105717. 2363.60   8
   0  -3  -8 99071.6 2131.35  57
   0   3   8 88636.6 2423.63  51
   0   3   8 86241.3 2358.88  14
   0  -3  -8 114027. 2127.74  41
   0   3   9 370.563 150.524  55
   0   3   9 420.450 144.630  20
   0  -3  -9 606.756 169.834   8
   0   3   9 465.455 151.956  30
   0   3   9 307.395 142.164  14
   0  -3  -9 388.454 138.892  32
   0   3   9 276.635 135.405  51
   0  -3  -9 536.402 124.154  41
   0  -3  -9 434.893 118.564  57
   0   3  10 30.5635 99.6522  20
   0   3  10 17.5655 103.249  55
   0  -3 -10 86.8268 97.2705  32
   0  -3 -10 53.7998 65.6358  57
   0  -3 -11 3902.18 350.430  57
   0   3  11 4252.72 431.030  20
   0   3  11 3685.24 415.011  55
   0  -3 -11 3849.40 381.906  32
   0   3  12 16490.1 796.404  55
   0  -3 -12 15644.0 721.738  32
   0   3  12 17436.7 812.971  20
   0  -3 -12 17385.1 729.006  57
   0   3  13 49.7487 60.4492  55
   0   3  13 25.4944 55.4152  20
   0  -3 -13-7.44480 47.0051  57
   0   4 -12 205.514 74.9479  52
   0  -4  12 177.930 82.2776  21
   0   4 -12 305.646 88.5058  53
   0   4 -11 571.066 133.322  53
   0  -4  11 615.766 168.824  21
   0  -4  11 674.076 191.302  35
   0   4 -11 542.136 132.273  52
   0  -4  10 1933.16 324.091  35
   0  -4  10 2487.36 308.567  29
   0   4 -10 2387.62 278.143  53
   0  -4  10 2155.85 312.763  21
   0  -4  10 2119.28 274.378  22
   0   4  -9 17316.8 761.649  53
   0  -4   9 17224.2 798.422  33
   0  -4   9 18445.1 907.679  21
   0  -4   9 16035.1 754.708  22
   0  -4   9 16833.0 934.326  35
   0  -4   8 328.917 116.584  33
   0  -4   8 289.011 115.978  11
   0   4  -8 338.626 113.754  53
   0   4  -8 341.689 113.744  47
   0  -4   8 531.325 165.019  35
   0  -4   8 260.629 103.488  22
   0   4  -7 881.394 163.766  47
   0   4  -7 867.519 156.859  53
   0  -4   7 858.787 172.950  11
   0  -4   7 915.165 188.276  35
   0  -4   7 814.135 170.204  33
   0   4  -6 21466.1 797.906  47
   0  -4   6 23439.2 841.591  35
   0  -4   6 20920.4 813.620  11
   0  -4   6 21292.9 817.657  33
   0   4  -6 20189.2 741.571  53
   0   4  -5 1233.15 169.953  47
   0  -4   5 1114.93 165.741  11
   0  -4   5 1212.79 175.393  33
   0  -4   5 1349.73 173.630  40
   0   4  -5 1150.51 155.230  53
   0  -4   5 1290.49 170.756  35
   0  -4   5 1342.85 244.772  17
   0  -4   4 14451.0 539.862  40
   0   4  -4 14803.7 512.141  39
   0   4  -4 13189.9 539.797  47
   0  -4   4 13233.2 478.200  10
   0  -4   4 12660.5 527.354  11
   0  -4   3 2973.93 220.531  11
   0   4  -3 3101.06 201.210  49
   0  -4   3 3581.05 262.993  44
   0   4  -3 3092.96 226.097  47
   0  -4   3 3190.89 207.353  10
   0   4  -3 3666.88 237.083  39
   0  -4   3 4060.57 345.541  46
   0   4  -3 3234.98 220.093   5
   0  -4   2 135954. 3200.36   2
   0  -4   2 171106. 3028.49  11
   0  -4   2 234550. 3500.90  46
   0   4  -2 180676. 2970.87  49
   0   4  -2 178702. 3033.76  47
   0  -4   2 184664. 3004.24  10
   0  -4   2 187482. 3094.47  44
   0   4  -2 190671. 3098.79  39
   0   4  -2 183148. 3065.74   5
   0  -4   1 95349.9 1782.76  11
   0   4  -1 90318.5 1806.79  39
   0  -4   1 101684. 1868.90  48
   0   4  -1 96626.3 1718.92  49
   0  -4   1 98103.9 1875.62  38
   0   4  -1 96262.9 1751.64  47
   0   4  -1 103616. 1855.21   5
   0   4   0 59147.4 1166.51  15
   0   4   0 59306.6 1288.26   5
   0  -4   0 64023.5 1367.25  38
   0  -4   0 66161.2 1327.31  46
   0   4   0 66308.8 1229.77  47
   0   4   0 65094.4 1288.93  39
   0  -4   0 68474.3 1303.60  11
   0   4   0 65415.9 1199.97  49
   0  -4   0 66549.8 1311.94  48
   0   4   1 113.981 37.2487  15
   0  -4  -1 53.6849 36.4747  48
   0   4   1 35.7793 31.8255  49
   0  -4  -1 46.9076 39.4198  38
   0   4   1 37.3802 30.3535   9
   0   4   1 23.4617 26.1989  43
   0   4   1 27.7772 36.9820   5
   0  -4  -1 25.5867 34.0671  46
   0   4   1 83.9962 41.2944  39
   0   4   2 203508. 3405.70  43
   0   4   2 203866. 3461.17   9
   0   4   2 247822. 3584.74   5
   0   4   2 202261. 3429.89  15
   0  -4  -2 250086. 3566.54  48
   0  -4  -2 235993. 3502.34  46
   0  -4  -2 181346. 3553.17  38
   0   4   2 204566. 3431.33  49
   0   4   2 208085. 3384.85   7
   0  -4  -2 188157. 3513.35  13
   0  -4  -3 6575.56 298.455  13
   0  -4  -3 5896.54 300.614  41
   0   4   3 5892.23 264.777  15
   0   4   3 6589.01 290.690   5
   0   4   3 5852.90 264.341  49
   0   4   3 7057.62 273.885  43
   0  -4  -3 6637.00 297.066  48
   0  -4  -3 7495.07 318.596  42
   0  -4  -3 6402.26 302.279  38
   0  -4  -3 6997.18 305.463   2
   0  -4  -3 6114.24 284.051   8
   0   4   3 6670.70 291.316   9
   0   4   4 145085. 2594.81  15
   0  -4  -4 162349. 2640.46   8
   0  -4  -4 158156. 2631.04  48
   0  -4  -4 154000. 2602.40  38
   0  -4  -4 154982. 2651.15  42
   0  -4  -4 151221. 2642.84  41
   0   4   4 150986. 2628.25   9
   0   4   4 144365. 2594.30  49
   0   4   5 32795.2 885.949  15
   0  -4  -5 36205.0 913.700   8
   0  -4  -5 34868.5 870.601  41
   0   4   5 33700.5 929.576  14
   0   4   5 33946.2 905.705   9
   0   4   5 35543.4 936.310  12
   0  -4  -5 37236.7 915.667  42
   0   4   6 58492.6 1436.07  15
   0   4   6 58533.6 1439.00  16
   0  -4  -6 64804.8 1442.00  58
   0   4   6 62155.7 1484.07   9
   0  -4  -6 67961.4 1444.08  42
   0  -4  -6 60691.1 1421.25  24
   0   4   6 63147.5 1552.55  51
   0  -4  -6 66002.9 1464.21   8
   0   4   6 64406.9 1448.94  20
   0  -4  -6 68496.8 1408.36  41
   0   4   6 64457.8 1527.61  12
   0   4   6 60118.6 1447.68  55
   0   4   6 62397.4 1518.12  14
   0   4   7 2973.07 292.070   9
   0  -4  -7 3090.64 249.195  41
   0  -4  -7 3123.98 263.615  42
   0   4   7 2541.63 265.372  16
   0   4   7 2738.99 305.790  51
   0  -4  -7 2938.59 262.514  58
   0   4   7 3050.54 277.082  20
   0   4   7 2812.25 274.250  15
   0  -4  -7 2737.47 257.744  24
   0   4   7 2823.98 283.862  55
   0   4   7 2710.19 294.772  12
   0   4   7 2890.10 303.994  14
   0  -4  -7 3184.48 286.546   8
   0   4   8 1836.32 276.679  12
   0   4   8 1747.49 264.565  51
   0  -4  -8 1704.22 213.079  42
   0  -4  -8 1785.68 223.280  58
   0   4   8 1540.22 238.423  55
   0   4   8 1748.20 266.846  14
   0  -4  -8 1365.06 210.136   8
   0   4   8 1344.37 207.334  20
   0  -4  -8 1675.60 201.721  41
   0  -4  -8 1650.03 200.254  57
   0   4   9 12229.8 749.111  51
   0  -4  -9 13134.5 733.076  32
   0  -4  -9 12840.3 695.036   8
   0   4   9 12461.1 674.551  20
   0   4   9 12397.6 727.427  55
   0  -4  -9 11573.1 578.036  57
   0  -4  -9 14868.0 649.412  41
   0   4   9 12364.1 746.304  14
   0  -4 -10 9994.67 634.656  32
   0   4  10 10060.0 629.650  20
   0  -4 -10 8955.97 521.288  57
   0   4  10 9137.13 632.853  51
   0   4  10 10592.1 682.988  55
   0   4  11 1994.15 275.835  20
   0  -4 -11 1838.79 262.168  32
   0  -4 -11 2013.39 244.790  57
   0   4  11 2138.86 299.125  55
   0  -4 -12 3822.97 330.817  32
   0  -4 -12 4178.77 328.516  57
   0   4  12 3816.89 347.435  55
   0   4  12 4068.39 353.063  20
   0  -4 -13 2327.78 218.301  32
   0   4  13 2479.40 230.599  55
   0  -4 -13 2579.15 230.834  57
   0   4  13 2392.48 233.815  20
   0   5 -12 26.1154 38.0810  53
   0  -5  11 80.3227 87.2991  35
   0  -5  11 36.8380 49.8004  29
   0   5 -11 74.9179 53.2423  53
   0   5 -11 49.5974 49.0117  52
   0   5 -10 25.9854 56.4829  52
   0  -5  10-14.2604 65.7544  29
   0  -5  10 15.9096 82.0172  35
   0   5 -10 36.0430 62.3226  53
   0   5  -9 9409.68 523.243  53
   0   5  -9 9263.78 523.770  52
   0   5  -8 3346.35 318.227  52
   0  -5   8 4067.50 411.669  35
   0   5  -8 3563.89 319.933  53
   0   5  -7 5096.50 375.888  53
   0  -5   7 4937.40 404.764  33
   0  -5   7 4315.14 389.181  11
   0  -5   7 5847.35 451.230  35
   0   5  -7 4975.10 395.413  47
   0   5  -6 6347.87 435.160  47
   0  -5   6 5854.83 429.658  11
   0  -5   6 7027.27 458.392  35
   0  -5   6 5903.46 429.327  33
   0   5  -6 6163.84 399.877  53
   0  -5   5 3583.54 311.569  11
   0  -5   5 3582.51 315.994  33
   0   5  -5 4132.66 329.019  47
   0  -5   5 3194.58 284.001  35
   0  -5   5 4481.26 447.445  17
   0  -5   5 3834.35 318.422  25
   0   5  -5 3697.19 287.698  39
   0   5  -5 3225.04 289.676  52
   0   5  -5 3862.75 301.407  53
   0   5  -4 59664.8 1387.93  53
   0  -5   4 55830.4 1415.38  33
   0  -5   4 64357.1 1511.48  25
   0   5  -4 63713.9 1439.40  39
   0  -5   4 58719.8 1399.91  35
   0   5  -4 59868.7 1433.86  47
   0   5  -4 57434.5 1400.88  52
   0  -5   4 67711.0 1698.18  17
   0  -5   4 54275.4 1392.74  11
   0  -5   3 32784.3 996.430  17
   0  -5   3 28385.5 854.621  11
   0   5  -3 31490.0 912.828   5
   0   5  -3 32226.4 930.203  39
   0   5  -3 30459.4 874.517  47
   0   5  -3 29647.0 800.441  49
   0   5  -2 891.081 137.535  39
   0   5  -2 983.022 144.386   5
   0  -5   2 837.461 165.419   2
   0  -5   2 894.543 125.912  11
   0  -5   2 1388.37 193.921  46
   0   5  -2 957.809 113.758  49
   0   5  -2 836.608 118.281  47
   0  -5   1 2474.03 261.456   2
   0   5  -1 1713.63 157.296  47
   0   5  -1 1755.45 190.816   5
   0   5  -1 1591.59 171.512  39
   0  -5   1 2263.06 203.369  48
   0  -5   1 2011.56 207.366  46
   0  -5   1 1632.79 164.752  11
   0  -5   1 1717.19 199.724  38
   0   5  -1 1788.57 151.960  49
   0  -5   0 121078. 2086.38  48
   0   5   0 108288. 1966.24  47
   0   5   0 103806. 1917.13  49
   0   5   0 87833.2 2036.98   5
   0   5   0 103076. 1900.18  15
   0   5   0 112058. 2042.17  39
   0  -5   0 101450. 2213.27  38
   0  -5   0 115513. 2103.47  46
   0  -5   0 111079. 2091.89  11
   0   5   0 99414.6 1919.02   9
   0   5   1 9.33553 31.3756   9
   0   5   1 33.3009 38.7776  39
   0  -5  -1-17.3716 58.3826  38
   0   5   1 8.67561 32.4069  49
   0  -5  -1 10.3911 39.7278  46
   0   5   1 77.5470 53.7180   5
   0  -5  -1 26.6924 39.2241   2
   0   5   1 33.7521 34.3904  15
   0  -5  -1 32.0331 39.8850  48
   0  -5  -2 790.953 121.409  13
   0   5   2 727.188 114.992   5
   0   5   2 714.605 104.026   9
   0  -5  -2 892.503 123.514   2
   0   5   2 844.934 104.893  49
   0  -5  -2 1046.13 124.894  48
   0   5   2 763.353 101.986  15
   0  -5  -2 716.351 102.387  46
   0  -5  -2 791.202 137.063  38
   0  -5  -3 75009.8 1626.49  38
   0  -5  -3 81080.0 1533.73  42
   0  -5  -3 73887.1 1481.95   8
   0   5   3 72911.8 1502.06   5
   0  -5  -3 79567.1 1547.14   2
   0   5   3 72729.1 1453.02  49
   0  -5  -3 79612.4 1531.86  48
   0   5   3 74808.2 1494.96   9
   0  -5  -3 74656.0 1543.77  13
   0   5   3 75676.6 1474.22  15
   0  -5  -4 29.6865 41.0661  38
   0   5   4 25.3091 38.7060  49
   0  -5  -4 5.66718 35.7828  42
   0  -5  -4-5.30016 34.5631  48
   0   5   4 45.1487 38.3596  15
   0   5   4 20.7804 35.9329   9
   0  -5  -4 50.9060 38.9260   8
   0   5   5 4326.47 275.603  15
   0   5   5 4351.22 288.173  16
   0   5   5 4964.03 311.398  12
   0   5   5 4596.88 287.885   9
   0  -5  -5 4666.86 298.229  58
   0  -5  -5 4596.58 289.204  42
   0   5   5 4616.95 307.322  51
   0   5   5 4964.87 313.841  14
   0   5   5 4442.61 280.905  55
   0  -5  -5 4389.22 290.328  24
   0  -5  -5 4553.17 292.708  41
   0  -5  -5 4659.24 284.204   8
   0  -5  -6 1579.19 184.876  19
   0   5   6 1460.20 176.268  55
   0   5   6 1597.02 186.797   9
   0   5   6 1394.53 188.173  51
   0  -5  -6 1281.72 163.770   8
   0  -5  -6 1351.13 169.244  24
   0   5   6 1539.12 183.885  15
   0   5   6 1312.95 166.765  20
   0  -5  -6 1293.26 167.769  58
   0   5   6 1313.48 170.213  16
   0  -5  -6 1462.34 171.175  41
   0   5   6 1607.18 195.219  12
   0   5   6 1369.35 184.700  14
   0  -5  -6 1610.79 183.611  42
   0  -5  -7 42144.9 1168.81  24
   0   5   7 43957.0 1290.54  51
   0   5   7 40671.9 1151.02  20
   0   5   7 38489.7 1151.16  16
   0  -5  -7 45276.7 1173.87  41
   0   5   7 42876.4 1269.12  14
   0   5   7 40450.6 1176.81  15
   0   5   7 41726.9 1190.61  55
   0   5   7 45637.3 1297.60  12
   0  -5  -7 42826.4 1167.44  58
   0  -5  -7 45979.2 1222.79   8
   0  -5  -7 43517.0 1173.61  42
   0  -5  -8 3625.85 306.215  41
   0   5   8 2447.34 271.222  16
   0   5   8 3163.63 342.979  12
   0   5   8 3580.22 359.240  14
   0  -5  -8 2993.00 283.970  24
   0  -5  -8 2912.58 262.733  57
   0  -5  -8 2974.71 296.386   8
   0  -5  -8 3457.08 308.512  58
   0  -5  -8 3167.07 293.544  42
   0   5   8 2979.78 308.971  55
   0   5   8 3055.54 335.257  51
   0   5   8 3120.39 296.874  20
   0  -5  -9 2919.00 277.346  57
   0   5   9 3044.03 342.689  30
   0  -5  -9 3291.71 356.000  32
   0   5   9 2917.23 341.533  51
   0  -5  -9 2935.10 299.030  58
   0   5   9 2868.50 305.519  20
   0   5   9 2801.25 323.150  55
   0  -5 -10 2532.62 309.845  32
   0   5  10 2851.57 338.660  30
   0   5  10 2562.26 295.632  20
   0   5  10 2061.46 283.326  51
   0   5  10 2420.43 306.289  55
   0  -5 -10 2552.45 265.047  57
   0   5  11 4893.15 399.429  20
   0  -5 -11 4950.68 368.989  57
   0   5  11 5319.40 426.915  55
   0  -5 -11 4619.00 390.374  32
   0   5  11 5878.63 470.302  30
   0  -5 -12 2311.35 236.917  57
   0   5  12 2104.77 259.183  30
   0  -5 -12 1922.71 223.646  32
   0   5  12 1843.74 225.922  20
   0   5  12 2124.22 243.104  55
   0  -5 -13 1524.03 166.235  32
   0  -5 -13 1673.51 173.906  57
   0   5  13 1407.07 164.911  20
   0   5  13 1452.16 164.836  55
   0  -6  11 1076.33 170.478  29
   0  -6  11 759.747 164.154  35
   0   6 -11 894.963 120.717  52
   0   6 -11 852.791 123.333  53
   0   6 -10 11157.8 505.842  53
   0   6 -10 11366.1 503.955  52
   0  -6  10 14330.6 774.706  29
   0  -6  10 13201.4 714.347  35
   0  -6   9 1747.65 325.924  29
   0   6  -9 1749.43 210.109  53
   0   6  -9 1646.71 206.762  52
   0  -6   9 2178.45 297.270  35
   0   6  -8 737.613 147.728  53
   0  -6   8 932.809 195.472  35
   0   6  -8 775.500 154.944  52
   0   6  -7 4128.59 323.212  56
   0   6  -7 4518.93 366.351  52
   0   6  -7 4061.32 338.314  53
   0  -6   7 4314.16 392.759  35
   0   6  -6 70420.3 1704.23  53
   0   6  -6 71398.9 1779.57  47
   0  -6   6 72713.6 1815.55  25
   0  -6   6 68799.0 1815.70  11
   0   6  -6 70010.9 1743.49  52
   0  -6   6 67584.5 1770.96  35
   0  -6   5 1984.24 241.727  35
   0  -6   5 2307.43 277.549  25
   0   6  -5 2382.85 264.881  39
   0   6  -5 2045.53 241.836  52
   0  -6   5 2445.36 344.645  17
   0   6  -5 2298.49 245.483  53
   0  -6   5 1886.31 242.674  11
   0   6  -5 2152.89 250.873  47
   0  -6   4 11195.9 605.714  25
   0   6  -4 10070.7 488.096  56
   0  -6   4 10697.0 558.315  34
   0   6  -4 9752.44 509.444  47
   0  -6   4 10361.4 620.052  17
   0   6  -4 9564.20 497.457  52
   0   6  -4 10944.3 573.274  39
   0  -6   4 8916.81 496.541  11
   0   6  -3 41205.7 1241.55  39
   0  -6   3 39933.2 1245.25  17
   0  -6   3 46322.4 1268.96  34
   0   6  -3 41153.0 1128.62  52
   0   6  -3 42986.4 1148.76  47
   0   6  -3 45813.5 1300.53   5
   0   6  -3 46355.6 1168.31  56
   0  -6   3 39756.5 1148.79  11
   0  -6   3 43379.0 1231.91  33
   0  -6   2 307.619 96.7955  34
   0   6  -2 287.991 84.1049  52
   0   6  -2 255.652 71.8422  49
   0  -6   2 183.597 101.816   2
   0  -6   2 338.502 112.241  46
   0  -6   2 362.337 102.459  17
   0  -6   2 332.834 102.043  33
   0  -6   2 284.895 94.8424  24
   0   6  -2 226.660 89.9648  39
   0   6  -2 214.055 89.5672   5
   0  -6   2 232.790 102.255   4
   0   6  -2 186.498 71.3062  47
   0  -6   2 242.312 81.2775  11
   0  -6   2 317.612 119.821  54
   0   6  -2 290.776 84.5467  56
   0   6  -1 605.786 102.844   9
   0  -6   1 923.957 174.551   2
   0   6  -1 593.957 137.297   5
   0  -6   1 560.758 116.313  17
   0  -6   1 700.535 129.855  11
   0  -6   1 721.737 148.826  33
   0   6  -1 767.388 133.775  39
   0  -6   1 763.257 167.178  38
   0   6  -1 656.158 117.980  56
   0  -6   1 735.130 144.284  34
   0   6  -1 662.434 113.726  52
   0  -6   1 758.440 151.541  54
   0  -6   1 768.676 141.456  46
   0  -6   1 657.856 131.993  24
   0   6  -1 597.743 101.367  49
   0  -6   1 836.548 163.787   4
   0   6  -1 695.736 113.993  47
   0   6   0 1408.72 164.962  39
   0   6   0 1125.12 153.064  56
   0  -6   0 1190.13 181.068  34
   0  -6   0 1407.62 171.641  46
   0   6   0 1190.46 149.740  47
   0  -6   0 1633.26 180.104  48
   0   6   0 1248.75 184.967   5
   0   6   0 1268.09 145.648  49
   0  -6   0 1782.39 216.299   2
   0  -6   0 1604.68 203.175   4
   0  -6   0 959.490 196.611  38
   0  -6   0 1454.40 194.606  24
   0   6   0 1296.12 157.923  52
   0   6   0 1271.05 146.603   9
   0  -6   0 1424.96 185.796  54
   0  -6   0 1584.46 237.274  33
   0   6   1 137074. 2584.03   9
   0  -6  -1 162789. 2669.92  48
   0   6   1 124132. 2494.50  49
   0  -6  -1 123938. 2714.96  24
   0   6   1 136825. 2722.96   5
   0   6   1 148356. 2569.15  39
   0  -6  -1 168379. 2823.69   2
   0   6   1 135401. 2595.45  56
   0  -6  -1 104308. 2810.22  38
   0  -6  -1 185679. 3261.40  33
   0  -6  -1 159474. 2743.03  54
   0  -6  -1 120098. 2687.03  34
   0  -6  -1 166263. 2772.11   4
   0  -6  -1 146303. 2614.63  46
   0  -6  -2 392.296 87.1540  46
   0   6   2 330.246 90.8422  51
   0  -6  -2 354.255 104.623  24
   0   6   2 374.124 96.5897   5
   0  -6  -2 366.486 93.5207   2
   0  -6  -2 476.103 146.359  33
   0  -6  -2 371.369 90.9551  54
   0  -6  -2 405.935 106.949  34
   0   6   2 353.706 86.9556   9
   0  -6  -2 332.780 110.832  38
   0  -6  -2 436.580 94.1882   4
   0   6   2 403.969 86.7236  49
   0  -6  -2 362.616 86.6773  48
   0  -6  -2 332.831 92.0454  13
   0  -6  -3 8500.04 477.510  38
   0   6   3 8853.89 437.865  51
   0  -6  -3 9758.33 473.103  34
   0  -6  -3 9729.96 484.248  19
   0  -6  -3 8529.90 401.172  48
   0   6   3 7856.73 370.101  49
   0  -6  -3 8873.49 459.648  24
   0   6   3 9363.55 428.004  16
   0   6   3 8410.05 400.116   9
   0  -6  -3 8668.17 418.131   2
   0  -6  -3 9062.79 443.126  13
   0   6   3 8323.95 412.384   5
   0   6   4 3590.23 273.044  51
   0   6   4 3368.99 253.836  16
   0   6   4 3450.21 245.489  49
   0  -6  -4 3294.45 243.412  48
   0  -6  -4 4112.55 308.600  19
   0  -6  -4 3802.86 286.716  24
   0  -6  -4 3458.68 284.792  38
   0  -6  -4 3435.07 258.025  58
   0  -6  -4 3607.39 260.625  42
   0  -6  -5 48591.4 1241.97  19
   0   6   5 45364.1 1177.75  14
   0   6   5 46541.7 1186.83  12
   0   6   5 42499.8 1133.90  16
   0  -6  -5 46176.0 1167.26  42
   0   6   5 42183.4 1081.10  55
   0   6   5 42898.9 1109.50  49
   0  -6  -5 47561.8 1188.85  24
   0   6   5 46274.4 1186.08  51
   0  -6  -5 43790.0 1147.53  58
   0  -6  -6 1187.00 168.348  58
   0  -6  -6 1169.58 174.292  19
   0  -6  -6 1239.68 173.216  42
   0   6   6 1245.63 181.280  14
   0  -6  -6 1238.59 172.344  24
   0   6   6 1126.66 174.867  51
   0   6   6 1134.34 165.137  16
   0   6   6 1350.12 187.587  12
   0   6   6 1142.11 161.660  55
   0  -6  -7 469.219 118.316  58
   0  -6  -7 390.428 110.959  19
   0   6   7 759.383 141.015  55
   0  -6  -7 469.996 116.554  42
   0  -6  -7 516.158 120.687  24
   0   6   7 383.299 118.397  14
   0   6   7 414.119 118.916  51
   0   6   7 303.602 106.782  12
   0   6   7 470.444 120.898  16
   0   6   8 11549.2 599.146  16
   0   6   8 12567.4 664.495  51
   0  -6  -8 13326.6 631.367  58
   0  -6  -8 12581.5 606.824  24
   0   6   8 12275.1 619.519  55
   0   6   8 12659.7 604.075  20
   0   6   9 7146.11 506.744  51
   0  -6  -9 7593.04 486.769  58
   0   6   9 7289.16 494.680  55
   0  -6  -9 7273.42 455.236  24
   0   6   9 8439.14 567.892  30
   0   6   9 7704.24 484.762  20
   0   6  10 8181.24 527.030  55
   0  -6 -10 8690.61 551.660  32
   0   6  10 9744.33 612.803  30
   0   6  10 7973.64 523.018  51
   0  -6 -10 8128.96 506.903  58
   0   6  10 8481.63 513.814  20
   0  -6 -11 4066.84 347.609  32
   0  -6 -11 3613.24 302.962  57
   0   6  11 3873.55 328.603  20
   0   6  11 3760.25 331.938  55
   0   6  11 4954.77 415.077  30
   0   6  12 7745.81 428.176  55
   0  -6 -12 8463.23 446.958  32
   0   6  12 8304.71 436.555  20
   0  -6 -12 8885.35 433.015  57
   0   7 -10 1025.81 128.481  53
   0  -7  10 1334.94 219.360  29
   0  -7  10 1433.84 207.442  35
   0   7 -10 1177.57 137.524  52
   0   7  -9 3353.79 260.174  52
   0   7  -9 3168.15 250.979  53
   0  -7   9 3126.46 316.016  35
   0  -7   8 829.941 223.325  29
   0   7  -8 805.079 150.273  52
   0  -7   8 853.765 177.986  35
   0   7  -8 899.324 152.252  53
   0   7  -7 3238.73 286.512  56
   0   7  -7 2814.80 282.778  52
   0  -7   7 2578.31 297.335  35
   0   7  -7 3308.17 295.635  53
   0   7  -6 5150.97 392.576  52
   0  -7   6 5438.72 535.623  17
   0  -7   6 4509.58 384.310  35
   0   7  -6 5659.20 385.648  56
   0   7  -5 1141.99 186.253  52
   0  -7   5 927.323 222.390  17
   0   7  -5 962.351 165.472  56
   0   7  -4 35924.2 1109.86  47
   0   7  -4 34706.0 1074.49  52
   0   7  -4 29003.5 1109.73  39
   0  -7   4 31799.2 1194.08  17
   0   7  -4 37519.7 1100.37  56
   0  -7   4 34937.6 1196.33  34
   0   7  -3 7330.97 500.905  39
   0  -7   3 7475.34 517.323  34
   0   7  -3 8496.05 465.393  52
   0   7  -3 7219.53 529.507   5
   0   7  -3 8651.13 479.367  56
   0   7  -3 8266.32 470.951  47
   0  -7   3 6635.93 480.185  17
   0   7  -2 2492.90 242.416  47
   0   7  -2 2707.32 284.734  39
   0  -7   2 2836.15 301.017  24
   0  -7   2 2499.64 305.634   4
   0  -7   2 2432.60 297.213  34
   0   7  -2 2751.79 252.734  52
   0   7  -2 2381.72 308.470   5
   0  -7   2 2199.39 257.421  17
   0   7  -2 2007.46 210.925   9
   0   7  -2 2974.34 276.625  56
   0  -7   2 3282.49 355.180   2
   0  -7   2 3641.96 359.951  54
   0   7  -1 39948.3 1094.23   9
   0   7  -1 42485.9 1138.67  52
   0   7  -1 34934.5 1279.84   5
   0  -7   1 51245.7 1401.61   4
   0  -7   1 50969.6 1477.63  33
   0   7  -1 39909.7 1089.40  49
   0  -7   1 54144.9 1413.72  54
   0   7  -1 46406.6 1219.04  56
   0   7  -1 42968.5 1155.78  47
   0  -7   1 38337.2 1282.96  34
   0  -7   1 42633.7 1312.18  24
   0  -7   1 48892.2 1298.68  46
   0   7  -1 44212.9 1213.70  39
   0  -7   1 54039.8 1480.93   2
   0  -7   1 34941.7 1136.16  17
   0  -7   0 5004.51 340.475  48
   0  -7   0 3586.93 420.148  38
   0  -7   0 4739.72 449.404  33
   0  -7   0 4680.48 362.924   4
   0  -7   0 4119.40 317.896  46
   0   7   0 3970.83 311.561  56
   0  -7   0 4661.00 373.576   2
   0   7   0 4297.42 312.126  52
   0   7   0 4282.88 309.456  39
   0  -7   0 3462.19 341.514  34
   0   7   0 3629.15 276.143  49
   0  -7   0 4881.56 364.448  54
   0  -7   0 3814.62 353.036  24
   0   7   0 3957.64 364.503   5
   0  -7  -1 1735.98 296.520  33
   0  -7  -1 1383.24 215.814  34
   0  -7  -1 1062.89 231.357  38
   0   7   1 1325.03 201.215   5
   0  -7  -1 1780.02 197.331  48
   0   7   1 1306.86 180.757  56
   0  -7  -1 1578.15 201.435  54
   0  -7  -1 1544.49 229.444  24
   0  -7  -1 1576.04 199.693   4
   0  -7  -1 1289.91 202.868  13
   0   7   1 1391.44 168.293  49
   0  -7  -1 1711.73 216.595   2
   0  -7  -2 25201.1 914.276  24
   0  -7  -2 24147.0 831.591   2
   0  -7  -2 24870.7 790.778  48
   0   7   2 23525.3 826.852  51
   0   7   2 22918.0 736.509  49
   0  -7  -2 25504.9 832.415  54
   0  -7  -2 23882.0 802.695   4
   0   7   2 23173.3 789.060  56
   0   7   2 21555.4 812.899   5
   0  -7  -2 23509.7 875.473  13
   0  -7  -2 24955.4 907.806  34
   0  -7  -2 21487.3 972.150  38
   0  -7  -3 11929.7 523.224  48
   0  -7  -3 13002.3 614.477  19
   0  -7  -3 11697.4 523.987   4
   0   7   3 12064.4 565.956  51
   0  -7  -3 13549.0 605.358  13
   0  -7  -3 14061.9 632.086  34
   0  -7  -3 13803.7 631.570  24
   0   7   3 11397.3 495.645  49
   0  -7  -3 11278.3 624.432  38
   0  -7  -3 12230.2 550.839   2
   0  -7  -4 15853.0 686.691  19
   0   7   4 17194.6 675.827  51
   0   7   4 15475.1 603.535  49
   0  -7  -4 15374.8 622.873  58
   0  -7  -4 15253.5 696.261  38
   0   7   4 16577.4 644.684  16
   0  -7  -4 17714.1 704.084  24
   0   7   5 6266.45 399.639  51
   0   7   5 5961.93 393.548  14
   0   7   5 5954.70 392.177  12
   0  -7  -5 6224.57 422.242  19
   0   7   5 5810.70 366.426  49
   0  -7  -5 6537.05 412.258  24
   0   7   5 6010.42 382.788  16
   0  -7  -5 5938.81 381.898  58
   0   7   6 36634.3 1106.46  16
   0  -7  -6 38222.9 1127.72  58
   0   7   6 37481.0 1152.27  12
   0  -7  -6 38953.8 1180.99  19
   0  -7  -6 39185.5 1155.60  42
   0   7   6 38804.1 1153.19  51
   0   7   6 38836.2 1161.83  14
   0  -7  -6 40930.7 1158.97  24
   0  -7  -7 20678.9 830.407  19
   0  -7  -7 20887.2 807.539  58
   0   7   7 19888.5 810.547  51
   0   7   7 18815.9 770.840  16
   0  -7  -7 21338.9 804.486  24
   0   7   7 19667.8 757.143  55
   0  -7  -8 1146.16 186.274  24
   0  -7  -8 1289.41 203.063  19
   0  -7  -8 1156.03 192.246  58
   0   7   8 1246.47 224.633  30
   0   7   8 936.329 171.583  55
   0   7   8 1232.35 204.622  51
   0   7   8 985.398 180.641  16
   0   7   9 6877.14 475.540  51
   0  -7  -9 7275.97 484.512  58
   0   7   9 6832.83 461.396  55
   0  -7  -9 6473.96 424.484  24
   0  -7 -10 26094.4 966.754  32
   0   7  10 24632.9 903.019  55
   0  -7 -10 25570.7 925.849  58
   0   7  10 22906.3 882.776  51
   0  -7 -11 1022.61 170.876  32
   0   7  11 1099.20 169.121  55
   0   7  11 1487.03 222.817  30
   0  -7 -11 1155.16 171.345  58
   0   7  12 5250.88 342.342  30
   0   7  12 4405.87 279.863  55
   0  -7 -12 4836.02 300.584  32
   0  -8   9 93.7318 68.3507  29
   0   8  -9 102.088 51.3160  52
   0  -8   8 2883.80 310.042  29
   0   8  -8 2623.83 231.111  52
   0  -8   7 7658.43 526.015  29
   0   8  -7 8413.07 447.358  56
   0   8  -7 9316.05 484.533  52
   0  -8   6 14.3896 81.2628  17
   0   8  -6 26.1350 60.2554  56
   0   8  -6 57.9138 68.5903  52
   0   8  -5 41.1545 67.0991  52
   0  -8   5 150.855 94.8580  17
   0   8  -5 66.5941 72.7512  56
   0  -8   4 2689.95 335.616  34
   0   8  -4 3378.84 316.320  56
   0   8  -4 3379.77 314.957  52
   0  -8   4 2801.86 327.135  17
   0  -8   3 4020.16 376.349  17
   0  -8   3 3754.58 394.097  34
   0   8  -3 4785.90 382.863  56
   0   8  -3 4222.04 346.073  52
   0   8  -2 23565.5 1099.79   5
   0   8  -2 29931.5 1010.72  56
   0  -8   2 32838.6 1172.27   4
   0  -8   2 27941.6 1084.24  24
   0   8  -2 29891.1 1047.67  39
   0  -8   2 25593.4 989.066  17
   0  -8   2 36735.7 1191.30  54
   0  -8   2 24595.1 1073.92  13
   0   8  -2 29993.0 966.785  52
   0  -8   2 25543.4 1091.44  34
   0  -8   1 12361.9 698.641  24
   0  -8   1 15496.3 770.694   2
   0  -8   1 15688.4 726.298  54
   0  -8   1 11943.2 707.161  13
   0   8  -1 12768.0 595.518  52
   0  -8   1 14001.6 702.040   4
   0   8  -1 14276.6 685.071   1
   0   8  -1 13057.6 625.045  39
   0   8  -1 10950.5 701.113   5
   0  -8   1 12175.2 714.877  34
   0   8  -1 12852.8 632.214  56
   0  -8   0 29041.0 1118.84  13
   0  -8   0 30997.7 1032.71  54
   0   8   0 26910.8 882.523  49
   0  -8   0 30240.7 1031.78   4
   0  -8   0 26007.2 1046.10  24
   0   8   0 26225.7 935.353  56
   0  -8   0 26428.5 1068.91  34
   0  -8   0 31963.6 1284.52  33
   0  -8   0 31752.0 1092.14   2
   0   8   0 26575.9 1079.66   5
   0   8   1 34094.0 1186.31   5
   0  -8  -1 38623.0 1151.78  54
   0  -8  -1 36358.0 1069.75  48
   0  -8  -1 35733.2 1122.02   4
   0  -8  -1 39164.5 1273.84  13
   0  -8  -1 32758.9 1390.28  38
   0   8   1 34190.1 1080.26  56
   0  -8  -1 37081.7 1175.37   2
   0  -8  -1 38202.0 1255.23  24
   0  -8  -1 39055.8 1272.98  34
   0   8   1 35796.8 1028.41  49
   0   8   1 31757.2 1068.50  51
   0  -8  -2 50209.9 1419.95  34
   0  -8  -2 50201.5 1417.24  24
   0  -8  -2 47229.5 1375.37  13
   0   8   2 43088.5 1158.76  49
   0   8   2 45875.1 1274.28   1
   0  -8  -2 44499.2 1260.05  54
   0  -8  -2 44333.2 1288.63   2
   0   8   2 44885.2 1231.18  56
   0  -8  -2 43253.0 1522.77  38
   0   8   2 45025.5 1274.10  51
   0  -8  -2 40983.9 1217.50   4
   0  -8  -2 41757.9 1183.37  48
   0   8   2 39972.9 1262.66   5
   0  -8  -3 108.790 85.8700  38
   0   8   3 103.165 66.6573   1
   0  -8  -3 119.066 84.6364  19
   0  -8  -3 78.3889 66.6126   4
   0  -8  -3 57.7637 58.7390   2
   0   8   3 84.4119 73.3403  51
   0  -8  -3 74.6905 77.8022  34
   0   8   3 110.089 67.8464  49
   0  -8  -3 137.269 87.7834  24
   0  -8  -4 36027.6 1179.94  19
   0   8   4 37906.7 1138.77  51
   0   8   4 35929.8 1078.56  49
   0   8   5 2950.19 286.485  51
   0   8   5 2558.53 263.401  16
   0  -8  -5 2853.21 287.247  24
   0  -8  -5 2410.13 257.635  58
   0  -8  -5 2707.23 295.639  19
   0   8   6 9049.38 509.465  16
   0   8   6 8674.44 511.162  51
   0  -8  -6 9013.03 548.392  19
   0  -8  -6 9607.36 532.944  24
   0  -8  -6 9243.83 521.352  58
   0  -8  -7 2257.66 264.186  58
   0  -8  -7 2246.95 258.694  24
   0   8   7 2179.11 254.692  16
   0   8   7 1972.07 248.358  51
   0  -8  -7 2129.07 267.468  19
   0   8   8 23480.0 907.869  51
   0  -8  -8 24530.5 889.489  24
   0   8   8 27170.8 1020.78  30
   0  -8  -8 26160.4 970.939  19
   0  -8  -8 23200.1 904.406  58
   0   8   9 8115.53 473.687  55
   0   8   9 9776.42 584.071  30
   0   8   9 8239.03 497.207  51
   0  -8  -9 9143.95 525.930  19
   0  -8  -9 8950.61 523.757  58
   0  -8  -9 8080.47 461.863  24
   0  -8  -9 9368.48 549.919  32
   0   8  10 158.049 80.2908  51
   0   8  10 176.444 79.5948  55
   0  -8 -10 239.251 93.7373  32
   0   8  10 281.036 112.602  30
   0  -8 -10 325.395 102.138  58
   0  -8 -11 9869.58 465.874  32
   0   8  11 9610.43 431.790  55
   0  -8 -11 10270.3 462.081  58
   0   9  -8 1274.77 134.344  52
   0   9  -7 945.005 137.808  52
   0   9  -7 637.152 112.566  56
   0  -9   7 978.295 165.306  17
   0   9  -6 6575.60 395.340  52
   0   9  -6 5256.78 343.910  56
   0  -9   6 5616.85 433.910  18
   0  -9   6 6695.06 445.650  17
   0   9  -5 631.214 137.333  56
   0  -9   5 426.392 126.783  17
   0   9  -5 684.262 146.004  52
   0   9  -4 5781.14 412.439  56
   0  -9   4 6172.00 473.083  34
   0  -9   4 6016.76 441.064  17
   0   9  -3 27469.3 956.354  52
   0   9  -3 24533.2 930.393  56
   0  -9   3 25387.6 965.116  17
   0  -9   3 23939.3 1012.79  34
   0  -9   3 29153.9 1044.58  54
   0  -9   2 27027.4 1074.65  24
   0  -9   2 29065.2 1134.60  34
   0   9  -2 27924.7 969.087  52
   0  -9   2 30712.4 1119.11   4
   0   9  -2 27415.1 996.262  56
   0  -9   2 28975.3 1030.83  17
   0  -9   1 26991.1 1064.24  24
   0  -9   1 27604.6 1019.41   4
   0  -9   1 28964.8 1015.35  54
   0   9  -1 25857.4 947.016  56
   0  -9   1 29134.7 1119.48  34
   0  -9   0 2256.65 266.384  54
   0  -9   0 2125.37 294.407  34
   0   9   0 2021.95 247.306  51
   0  -9   0 2019.28 255.832   4
   0   9   0 1671.10 227.347  56
   0  -9   0 2142.57 286.008  24
   0   9   1 12907.9 630.436  51
   0  -9  -1 13820.0 665.537  54
   0  -9  -1 12529.8 637.613   4
   0   9   1 13202.9 622.522  56
   0  -9  -1 15472.6 746.807  24
   0  -9  -1 15521.3 763.060  34
   0  -9  -2 27619.9 986.102   4
   0  -9  -2 30568.0 1029.52  54
   0   9   2 30602.9 1015.77  51
   0  -9  -2 34064.2 1124.83  24
   0  -9  -2 34065.5 1142.52  34
   0   9   3 7145.05 450.387  51
   0  -9  -3 6519.75 432.151   4
   0  -9  -3 7404.94 462.834  54
   0  -9  -4 1438.76 224.607  19
   0   9   4 1534.25 209.479  51
   0  -9  -4 1404.04 210.021  24
   0   9   5 2618.44 268.452  51
   0  -9  -5 3194.01 299.971  24
   0  -9  -5 2684.67 302.853  19
   0  -9  -6 126.708 83.9924  19
   0  -9  -6 96.2060 70.1555  24
   0   9   6 219.836 93.5024  51
   0   9   6 58.0540 63.1116  16
   0  -9  -6 89.2929 64.7138  58
   0   9   7 3176.30 299.699  51
   0  -9  -7 3318.86 331.195  19
   0  -9  -7 3339.86 313.296  58
   0   9   7 3186.43 301.990  16
   0  -9  -7 3571.40 311.043  24
   0  -9  -8 585.555 138.432  58
   0  -9  -8 542.785 140.544  19
   0  -9  -8 592.702 126.002  24
   0   9   8 462.027 121.145  51
   0  -9  -9 8622.54 469.719  58
   0   9   9 7788.19 436.130  51
   0  -9  -9 9065.83 484.306  32
   0  -9  -9 8795.82 480.107  19
   0  -9 -10 235.185 76.8629  58
   0  -9 -10 216.546 74.1807  32
   0   9  10 178.248 65.7690  51
   0   9  10 251.259 84.4500  30
   0 -10   6 71.0107 59.0409  18
   0 -10   6 121.576 57.7968  17
   0  10  -6 59.0025 48.1097  56
   0  10  -6 101.541 52.2886  52
   0  10  -5 97.9176 64.5281  52
   0 -10   5 147.145 71.9757  18
   0  10  -5 115.934 64.7545  56
   0 -10   5 192.066 76.0689  17
   0  10  -4 1934.07 214.175  56
   0  10  -4 1826.31 214.196  52
   0 -10   4 2021.37 229.446  34
   0 -10   4 1771.56 205.336  17
   0 -10   4 1767.48 226.360  18
   0 -10   3 37.6179 64.6430  37
   0 -10   3 9.90624 62.5466  34
   0  10  -3 8.84911 52.0143  52
   0  10  -3 26.4880 61.0680  56
   0 -10   3 25.7103 55.8851  17
   0 -10   2 17697.2 767.472  34
   0 -10   2 15188.5 767.075  37
   0 -10   2 15106.4 707.137   4
   0 -10   2 15682.7 681.958  54
   0  10  -2 15784.1 680.503  56
   0  10  -2 15049.9 675.703  51
   0 -10   1 1030.68 174.027  54
   0  10  -1 1005.03 178.151  51
   0 -10   1 771.907 159.449   4
   0  10  -1 717.416 154.056  56
   0 -10   1 1064.15 194.081  34
   0 -10   0 998.775 175.512   4
   0 -10   0 1434.95 214.942  24
   0  10   0 1059.87 179.006  51
   0 -10   0 1144.03 186.745  54
   0  10   0 1446.15 197.669  56
   0 -10   0 1428.46 223.778  34
   0 -10  -1 33303.6 1071.85  54
   0 -10  -1 30624.1 1036.93   4
   0  10   1 33643.5 1034.87  51
   0  10   1 34158.4 1018.77  56
   0 -10  -2 568.520 137.435   4
   0 -10  -2 980.124 173.131  24
   0  10   2 970.059 160.998  51
   0 -10  -2 774.729 154.790  54
   0 -10  -3 30870.7 982.902  24
   0  10   3 29118.6 928.525  51
   0 -10  -3 31552.0 996.077  54
   0 -10  -4 3742.97 309.089  24
   0  10   4 2951.35 269.857  51
   0 -10  -4 3298.22 325.643  19
   0  10   5 6739.49 406.534  51
   0 -10  -5 7335.25 426.202  24
   0 -10  -5 7227.59 478.374  19
   0 -10  -6 1479.16 189.722  24
   0  10   6 1587.40 195.227  51
   0 -10  -6 1468.48 214.386  19
   0 -10  -7 6611.45 381.274  24
   0  10   7 6473.70 387.129  51
   0 -10  -7 7114.65 445.004  19
   0  10   8 225.922 77.4536  51
   0 -10  -8 294.897 80.2158  24
   0 -10  -8 260.164 90.0471  19
   0 -10  -8 274.262 84.3319  58
   0 -11   4 2169.70 186.658  18
   0  11  -4 2374.52 190.966  51
   0  11  -4 2443.97 187.058  56
   0  11  -3 8920.43 410.835  51
   0 -11   3 7172.03 405.774  37
   0 -11   3 7150.79 365.227  18
   0  11  -3 8448.58 389.968  56
   0 -11   2 2226.71 205.736  18
   0  11  -2 3014.53 246.055  51
   0  11  -2 2661.64 228.085  56
   0 -11   2 2219.06 209.737  54
   0 -11   2 2373.07 239.532  37
   0 -11   1 160.570 73.8729   4
   0  11  -1 464.476 105.140  56
   0  11  -1 336.936 98.5357  51
   0 -11   1 276.829 94.8471  37
   0 -11   1 402.511 102.244  54
   0 -11   0 21598.3 769.090   4
   0  11   0 24241.9 754.593  56
   0 -11   0 26116.9 785.084  24
   0 -11   0 20654.1 773.056  37
   0  11   0 24446.6 768.202  51
   0 -11   0 22322.7 769.725  54
   0 -11  -1 8778.22 431.945  24
   0 -11  -1 8033.91 434.564  54
   0  11   1 8009.75 406.137  51
   0 -11  -1 7463.86 429.261  37
   0 -11  -1 7095.27 414.540   4
   0 -11  -2 1388.12 179.451  37
   0 -11  -2 1152.94 169.521   4
   0 -11  -2 1452.62 181.621  54
   0 -11  -2 1513.47 179.703  24
   0  11   2 1364.58 163.691  51
   0 -11  -3 176.427 74.0065   4
   0 -11  -3 114.607 60.2282  24
   0  11   3 127.346 61.4408  51
   0  11   4 2003.13 193.228  51
   0 -11  -4 2240.68 205.358  24
   0  11   5 333.475 84.8078  51
   0 -11  -5 428.741 93.5511  24
   0 -11  -6 12608.9 470.009  24
   0  11   6 12575.4 480.363  51
   0 -11  -6 12416.3 520.419  19
  -1  11   6 2740.49 206.899  51
   1 -11  -5 2150.38 187.392  24
  -1  11   5 2237.25 196.979  51
  -1  11   4 8256.78 397.479  51
   1 -11  -4 8740.38 399.158  24
  -1  11   3 2190.12 203.242  51
   1 -11  -3 1917.10 202.924   4
   1 -11  -3 1623.85 186.725   3
   1 -11  -2 9208.65 467.159   4
  -1  11   2 9576.27 442.797  51
   1 -11  -2 10075.8 474.274  54
   1 -11  -1 3795.01 297.313   4
   1 -11  -1 3805.75 287.209  37
  -1  11   1 4552.01 300.767  51
   1 -11  -1 3800.14 290.353  54
   1 -11   0 10504.1 507.415   4
   1 -11   0 10095.5 490.782  37
   1 -11   0 9973.36 483.050  54
   1 -11   1 49.8469 53.2012  54
  -1  11  -1 40.8743 52.0935  51
   1 -11   1 45.9367 54.4072   3
   1 -11   1 54.2007 56.4535   4
   1 -11   1 23.5497 46.1441  37
   1 -11   2 12295.4 551.042  37
   1 -11   2 13314.4 506.430  18
   1 -11   2 13138.3 530.449  54
   1 -11   3 471.789 106.678  37
  -1  11  -3 455.752 91.9334  56
  -1  11  -3 534.661 104.533  51
   1 -11   3 443.971 91.4169  18
  -1  10   8 8258.02 390.306  51
   1 -10  -8 8064.36 399.488  19
  -1  10   7 1341.45 172.786  51
   1 -10  -7 1124.18 150.217  24
   1 -10  -7 1207.79 176.209  19
   1 -10  -6 6088.55 368.386  24
  -1  10   6 6536.69 389.368  51
   1 -10  -6 6091.56 418.870  19
   1 -10  -5 30.8462 50.2860  19
   1 -10  -5-8.02375 47.1623  24
  -1  10   5 8.01790 56.9748  51
   1 -10  -4 2429.92 243.330  24
  -1  10   4 2511.25 246.791  51
   1 -10  -4 2475.63 279.771  19
  -1  10   3 11943.1 551.951  51
   1 -10  -3 11722.1 566.370  54
   1 -10  -3 10949.0 559.057   4
   1 -10  -3 12480.7 563.217  24
   1 -10  -2 8882.15 502.309  54
   1 -10  -2 10132.5 502.887  24
   1 -10  -2 9073.96 518.917   4
  -1  10   2 9669.42 502.185  51
   1 -10  -1 19.3430 56.8473  54
   1 -10  -1 10.3174 58.2646  37
   1 -10  -1-20.7867 67.7735   4
  -1  10   1 35.4975 61.3790  51
   1 -10   0 636.785 143.186  54
  -1  10   0 770.788 149.428  51
   1 -10   0 563.429 143.814  37
   1 -10   0 762.724 165.021   4
   1 -10   1 13201.6 679.922   4
   1 -10   1 14279.1 661.156  54
  -1  10  -1 14463.7 655.637  51
   1 -10   1 13565.0 710.841  37
   1 -10   2 208.618 113.216  33
   1 -10   2 204.910 102.335  37
   1 -10   2 237.511 91.7873  17
   1 -10   2 219.555 99.0171  54
   1 -10   2 236.991 90.4476  18
  -1  10  -2 224.734 100.798  51
  -1  10  -2 229.524 88.7985  56
   1 -10   2 256.782 104.272   4
  -1  10  -3 3696.17 303.632  56
   1 -10   3 3513.50 291.541  17
   1 -10   3 3693.77 319.754  18
   1 -10   3 3994.50 382.837  37
  -1  10  -3 3956.31 334.454  51
   1 -10   3 3737.49 364.903  33
   1 -10   4 11.5404 62.3984  37
   1 -10   4 38.4066 50.0908  17
   1 -10   4 33.5464 75.1626  33
  -1  10  -4 78.7026 71.4370  56
   1 -10   4 9.30138 58.7287  18
   1 -10   5 2127.94 232.608  18
   1 -10   5 1925.26 199.926  17
  -1  10  -5 1753.12 190.366  56
   1 -10   5 2159.50 250.378  33
   1 -10   6 253.307 80.0844  18
  -1  10  -6 195.201 66.0157  56
  -1   9   9 496.198 108.986  51
   1  -9  -9 586.119 120.807  58
  -1   9   9 641.084 126.530  30
   1  -9  -9 603.302 116.568  19
  -1   9   9 499.000 102.008  55
   1  -9  -8 2728.51 275.442  19
   1  -9  -8 2969.22 275.578  58
  -1   9   8 3060.65 257.308  55
  -1   9   8 2740.40 264.756  51
   1  -9  -7 3775.28 333.012  58
  -1   9   7 3582.58 286.654  55
   1  -9  -7 4167.87 326.842  24
   1  -9  -7 3932.26 355.822  19
  -1   9   7 4290.98 339.358  51
  -1   9   6 2628.12 244.101  55
  -1   9   6 3012.08 286.988  51
   1  -9  -6 2635.17 304.288  19
   1  -9  -6 2736.29 272.461  24
  -1   9   5 16797.2 709.244  51
   1  -9  -5 17120.3 815.974  19
   1  -9  -5 16355.7 696.085  24
  -1   9   4 3485.49 314.805  51
   1  -9  -4 2995.65 288.147  24
   1  -9  -4 3253.93 355.791  19
   1  -9  -3 37423.0 1327.83  19
   1  -9  -3 39562.5 1144.34  24
   1  -9  -3 35549.2 1111.93  54
  -1   9   3 39179.2 1154.15  51
   1  -9  -2 10677.9 590.217   4
   1  -9  -2 13422.5 619.831  24
   1  -9  -2 11175.6 583.943  54
  -1   9   2 13492.4 637.279  51
   1  -9  -1 9100.52 531.412  54
   1  -9  -1 8662.98 547.023   4
  -1   9   1 10231.7 562.494  51
   1  -9   0 2579.19 308.055   4
   1  -9   0 2202.84 267.404  54
  -1   9   0 2133.14 260.840  51
   1  -9   0 2165.83 310.624  33
   1  -9   0 2728.37 304.526  34
   1  -9   1 10359.5 663.771  33
   1  -9   1 11952.0 645.066  54
   1  -9   1 12856.9 782.432  37
  -1   9  -1 10816.7 557.192  56
   1  -9   1 13324.8 681.518  34
   1  -9   1 13059.4 731.002   4
  -1   9  -2 177.614 95.2056  56
   1  -9   2 181.926 118.560   4
   1  -9   2 153.816 111.709  33
   1  -9   2 123.334 85.4783  17
   1  -9   2 243.187 106.827  34
   1  -9   2 244.340 124.049  37
   1  -9   2 237.862 108.027  54
   1  -9   3 1758.51 307.917  37
   1  -9   3 1611.52 271.959  33
   1  -9   3 2227.99 299.855  54
   1  -9   3 2315.58 276.613  34
  -1   9  -3 1908.99 243.025  56
   1  -9   3 2263.52 265.363  17
   1  -9   3 2381.22 303.877  18
   1  -9   4 5261.59 461.849  18
   1  -9   4 4707.96 437.940  33
  -1   9  -4 5022.47 383.179  56
   1  -9   4 3864.02 432.084  37
   1  -9   4 5151.49 404.446  17
  -1   9  -5 54.5333 69.4977  56
   1  -9   5 13.5757 69.9862  18
   1  -9   5 62.9770 89.5027  33
   1  -9   5-10.5589 57.0910  17
  -1   9  -6 6545.16 391.236  56
   1  -9   6 6177.29 467.378  18
   1  -9   6 7316.60 463.167  17
   1  -9   6 6905.69 476.930  33
   1  -9   7 3021.88 286.527  33
   1  -9   7 3575.76 305.546  17
  -1   9  -7 2682.21 224.943  56
  -1   8  10 50.7165 52.8217  55
   1  -8 -10-14.9807 42.2999  58
  -1   8  10 8.61157 56.1550  30
   1  -8 -10 42.6780 49.1967  32
  -1   8  10 7.14937 46.6203  51
  -1   8   9 12514.2 620.463  30
   1  -8  -9 11154.0 557.908  32
   1  -8  -9 11182.6 567.638  58
  -1   8   9 10980.5 555.428  51
  -1   8   9 11629.9 555.489  55
   1  -8  -8 3837.04 349.861  19
   1  -8  -8 3474.62 306.057  24
  -1   8   8 4111.64 328.761  55
  -1   8   8 3848.15 338.588  51
   1  -8  -8 3831.92 348.678  58
  -1   8   7 19671.5 802.913  51
   1  -8  -7 18649.4 811.361  58
   1  -8  -7 20499.9 873.258  19
  -1   8   7 19389.8 743.380  55
   1  -8  -7 19399.2 778.224  24
   1  -8  -6 847.424 172.547  58
   1  -8  -6 813.307 160.238  24
  -1   8   6 812.534 161.551  51
  -1   8   6 1044.39 165.620  55
   1  -8  -6 793.238 181.719  19
  -1   8   5 26615.7 860.864  55
   1  -8  -5 26426.6 921.472  24
  -1   8   5 26815.6 935.907  51
   1  -8  -5 26207.4 1050.73  19
  -1   8   4 1184.54 168.650  55
  -1   8   4 1282.18 193.552  51
   1  -8  -4 1283.66 192.604  24
   1  -8  -4 1013.56 210.186  19
  -1   8   3 56961.0 1474.24   9
  -1   8   3 57088.4 1408.19  49
   1  -8  -3 53161.8 1420.95  54
   1  -8  -3 59881.3 1778.19  19
  -1   8   3 61778.1 1536.08  51
   1  -8  -3 60022.3 1553.09  13
   1  -8  -3 59952.4 1485.04  24
   1  -8  -3 49611.6 1414.02   4
   1  -8  -2 6067.62 438.416   2
   1  -8  -2 5491.26 403.506   4
  -1   8   2 7175.67 460.442  51
   1  -8  -2 6553.08 452.111  13
  -1   8   2 5831.79 411.005   5
  -1   8   2 6271.67 388.717  49
  -1   8   2 6324.56 424.220   9
   1  -8  -2 7142.84 439.708  24
   1  -8  -2 5840.41 400.274  54
   1  -8  -1 766.813 170.364   4
  -1   8   1 861.912 168.856   5
   1  -8  -1 769.761 162.062  13
   1  -8  -1 821.893 218.048  33
  -1   8   1 733.247 142.918  49
   1  -8  -1 976.435 185.877  34
   1  -8  -1 807.406 172.452   2
   1  -8  -1 797.097 160.098  24
   1  -8  -1 828.550 160.431  54
  -1   8   1 1051.52 188.603  51
  -1   8   1 688.574 152.654   9
   1  -8   0 107506. 2637.06  33
   1  -8   0 117433. 2494.23  13
  -1   8   0 104431. 2431.21   5
   1  -8   0 117833. 2605.93   4
  -1   8   0 101705. 2367.14   9
   1  -8   0 125927. 2559.38  34
   1  -8   0 120384. 2668.65   2
   1  -8   0 120295. 2490.01  54
  -1   8   0 97805.7 2245.37  49
  -1   8  -1 11727.5 579.572  49
   1  -8   1 13596.2 685.911  13
   1  -8   1 15037.2 804.750   4
  -1   8  -1 13172.4 657.273   9
  -1   8  -1 11509.2 660.962   5
   1  -8   1 12731.3 619.108  17
   1  -8   1 15618.9 741.707  54
  -1   8  -1 12431.3 587.379  39
   1  -8   1 14545.3 717.625  34
   1  -8   1 15664.6 849.219   2
  -1   8  -1 12380.0 588.357  56
   1  -8   1 13018.5 733.003  33
  -1   8  -2 26774.5 922.913  49
  -1   8  -2 28354.9 953.015  56
   1  -8   2 25339.0 1034.17  33
   1  -8   2 25433.0 951.738  17
   1  -8   2 28171.7 1055.03  13
  -1   8  -2 25449.7 918.804  39
   1  -8   2 31883.5 1164.44  54
  -1   8  -2 27603.1 998.026   9
  -1   8  -2 22728.7 1011.87   5
   1  -8   2 29144.2 1066.42  34
   1  -8   2 28471.7 1215.40   4
   1  -8   3 1394.46 242.276  33
  -1   8  -3 1802.91 232.340  56
   1  -8   3 2241.34 317.938  54
   1  -8   3 1981.65 271.855  34
   1  -8   3 1485.40 307.373  37
   1  -8   3 1783.85 249.868  17
  -1   8  -4 44016.8 1258.26  56
   1  -8   4 40825.0 1333.65  17
   1  -8   5 155.130 115.451  33
   1  -8   5 139.180 116.958  18
   1  -8   5 183.504 117.356  17
  -1   8  -5 130.358 86.5270  56
  -1   8  -6 14877.7 655.455  56
   1  -8   6 14695.7 743.421  33
   1  -8   7 839.366 178.249  33
  -1   8  -7 1124.44 168.577  56
   1  -8   7 739.532 168.005  29
   1  -8   7 1243.44 237.289  17
  -1   8  -8 2532.41 223.993  56
  -1   8  -8 2391.15 211.577  52
   1  -8   8 2531.55 292.976  29
   1  -8   8 2500.78 264.342  33
   1  -8   9 4327.87 309.324  33
  -1   8  -9 4134.91 238.598  52
  -1   8  -9 3662.17 238.045  56
   1  -8   9 4395.96 353.209  29
  -1   7  11 7503.64 406.446  55
   1  -7 -11 6750.56 381.516  32
  -1   7  11 7368.64 393.063  20
   1  -7 -11 6726.20 373.842  58
  -1   7  10 2719.14 290.568  30
  -1   7  10 1526.95 201.966  51
   1  -7 -10 1745.36 220.329  32
  -1   7  10 2220.44 237.844  20
  -1   7  10 2033.61 235.673  55
   1  -7 -10 2098.85 240.539  58
   1  -7  -9 97.4082 80.8801  58
   1  -7  -9 172.077 89.4220  32
  -1   7   9 127.746 86.2913  55
  -1   7   9 145.380 76.9944  20
  -1   7   9 156.698 91.7316  51
   1  -7  -8 6094.89 448.183  19
   1  -7  -8 5563.83 404.031  24
   1  -7  -8 6523.32 466.642  58
   1  -7  -8 6799.38 480.931  32
  -1   7   8 6470.06 454.762  51
  -1   7   8 6619.55 418.119  20
  -1   7   8 6878.90 441.872  55
   1  -7  -7 2924.97 308.572  58
   1  -7  -7 2558.96 294.962  19
   1  -7  -7 2569.74 271.902  24
  -1   7   7 2631.42 284.715  51
  -1   7   7 2447.38 256.175  55
  -1   7   7 2525.79 251.286  20
  -1   7   6 25177.9 836.349  55
   1  -7  -6 24305.9 875.655  24
   1  -7  -6 23928.2 920.662  58
   1  -7  -6 24547.7 966.308  19
  -1   7   6 24172.8 881.171  51
   1  -7  -5 6635.30 483.867  19
  -1   7   5 7198.49 404.354  55
   1  -7  -5 6391.52 441.252  58
   1  -7  -5 7040.04 430.465  24
  -1   7   5 6962.52 425.101   9
  -1   7   5 6882.71 402.228  49
  -1   7   5 6694.35 423.639  51
   1  -7  -4 1184.08 214.000  19
   1  -7  -4 1027.73 168.138  13
  -1   7   4 988.110 165.316  51
   1  -7  -4 1248.15 178.379  24
  -1   7   4 1152.71 162.793  49
  -1   7   4 1065.77 163.660   9
  -1   7   4 1044.52 154.093  55
  -1   7   3 38766.8 1034.83  49
  -1   7   3 37465.9 1089.27   9
   1  -7  -3 37839.6 1118.19  13
  -1   7   3 39029.5 1119.98  51
   1  -7  -3 40614.3 1363.76  19
   1  -7  -3 38778.5 1090.59  24
  -1   7   3 39935.5 1049.57  55
   1  -7  -2 81639.4 1758.14  24
  -1   7   2 80684.3 1799.03  51
   1  -7  -2 76880.1 1755.88  13
  -1   7   2 74742.0 1737.77   9
   1  -7  -2 70265.1 1721.45   4
  -1   7   2 67622.9 1638.70   5
   1  -7  -2 72245.1 1690.73  54
   1  -7  -2 72928.0 1763.66   2
  -1   7   2 73372.4 1646.75  49
   1  -7  -1 24088.1 1036.84  33
  -1   7   1 19799.3 761.395   5
  -1   7   1 20993.1 807.719  51
  -1   7   1 19957.5 723.797  49
   1  -7  -1 23120.1 825.303  13
   1  -7  -1 22212.7 804.240  54
   1  -7  -1 18833.4 1040.32  38
  -1   7   1 19904.4 779.140   9
   1  -7  -1 23006.6 812.728  24
   1  -7  -1 23081.0 867.301   4
   1  -7  -1 23786.0 900.842   2
   1  -7  -1 22324.8 832.828  34
   1  -7   0 71535.4 1801.29   4
  -1   7   0 64422.0 1592.52   9
   1  -7   0 63539.9 1608.25  13
   1  -7   0 68510.6 1849.57  33
  -1   7   0 60160.9 1474.98  49
   1  -7   0 75709.1 1880.57   2
  -1   7   0 58298.4 1563.09   5
  -1   7   0 60711.3 1446.80  39
   1  -7   0 73017.7 1699.30  54
   1  -7   0 67503.8 1666.19  34
   1  -7   1 13583.6 678.178  54
   1  -7   1 13029.8 751.651   2
   1  -7   1 10303.0 576.739  34
  -1   7  -1 9535.30 556.403   5
   1  -7   1 12527.3 720.449   4
  -1   7  -1 10623.0 511.190  39
   1  -7   1 11216.2 630.850  33
  -1   7  -1 11274.6 514.403  49
   1  -7   1 10435.2 530.166  17
   1  -7   1 11441.7 597.582  13
  -1   7  -1 12338.3 582.074   9
  -1   7  -1 11926.5 531.288  56
   1  -7   2 11441.5 591.502  17
  -1   7  -2 13382.6 581.419  56
   1  -7   2 11644.4 754.303   2
  -1   7  -2 12456.0 584.079  39
   1  -7   2 12716.2 656.866  13
   1  -7   2 11485.5 742.140   4
  -1   7  -2 9369.99 580.865   5
  -1   7  -2 12716.9 559.598  49
   1  -7   2 11754.1 629.832  33
   1  -7   2 15971.6 796.397  54
   1  -7   2 11222.8 619.209  34
  -1   7  -2 13044.9 602.854   9
   1  -7   3 11.6743 71.2095  17
  -1   7  -3 32.9836 46.5665  49
  -1   7  -3 177.218 91.3593  56
  -1   7  -3-9.70389 50.0254   9
   1  -7   3-21.3584 71.7807  33
  -1   7  -3 10.0997 49.3939  39
   1  -7   3-11.3321 58.4194  11
   1  -7   4 5455.11 423.802  33
  -1   7  -4 5922.48 408.041  56
   1  -7   4 6280.36 505.876  17
  -1   7  -4 4557.38 382.099  39
  -1   7  -4 5674.11 385.971  49
   1  -7   4 6666.70 507.031  25
   1  -7   4 5505.12 440.067  11
   1  -7   4 5820.10 518.467  37
   1  -7   5 10655.1 621.473  33
   1  -7   5 12715.7 712.824  25
   1  -7   5 11447.2 636.087  35
  -1   7  -5 12507.2 609.544  56
   1  -7   6 5134.10 432.256  33
   1  -7   6 5465.24 501.758  18
  -1   7  -6 5278.68 391.680  52
  -1   7  -6 6067.61 412.336  56
   1  -7   6 6302.88 489.780  25
   1  -7   6 4787.20 470.291  29
   1  -7   6 4591.66 410.684  35
   1  -7   7 248.725 109.224  33
   1  -7   7 12.5762 64.8333  35
  -1   7  -7-9.37022 57.1560  52
  -1   7  -7-17.6571 55.7422  56
   1  -7   7 17.8361 100.724  29
   1  -7   7 61.7778 111.340  17
   1  -7   7 49.0477 84.8088  25
   1  -7   8 1461.65 241.518  35
  -1   7  -8 1208.02 175.343  52
   1  -7   8 1804.00 252.163  25
   1  -7   8 1743.43 239.079  33
  -1   7  -8 1745.30 203.625  56
   1  -7   8 1870.50 324.176  29
   1  -7   9 3812.28 320.416  33
   1  -7   9 4510.71 464.468  29
  -1   7  -9 3423.52 260.323  52
  -1   7  -9 4410.38 294.324  56
   1  -7  10 118.846 66.3438  33
   1  -7  10 50.0917 73.6257  29
  -1   7 -10 143.664 55.9757  52
  -1   6  12 1173.48 151.839  55
  -1   6  12 1471.31 182.877  30
   1  -6 -12 1162.67 148.440  32
  -1   6  12 1114.06 149.273  20
  -1   6  11 1286.40 200.865  30
   1  -6 -11 1017.27 166.490  32
  -1   6  11 1230.41 185.209  20
   1  -6 -11 1052.92 160.617  58
  -1   6  11 1069.72 172.508  55
  -1   6  10 1657.69 219.969  20
  -1   6  10 1567.47 222.239  55
  -1   6  10 1932.30 262.112  30
   1  -6 -10 1604.65 228.648  32
   1  -6 -10 1339.10 203.023  58
  -1   6  10 1281.39 202.920  51
   1  -6  -9 755.183 175.601  32
   1  -6  -9 530.475 140.974  58
  -1   6   9 654.260 160.130  51
  -1   6   9 826.392 172.089  55
  -1   6   9 485.756 128.007  20
   1  -6  -8 16778.9 781.933  58
   1  -6  -8 18190.8 837.041  32
  -1   6   8 15889.6 746.930  51
  -1   6   8 16621.9 697.142  20
   1  -6  -8 15534.1 705.839  24
  -1   6   8 16585.3 719.558  55
  -1   6   7 7634.12 474.025   9
   1  -6  -7 6972.35 482.768  42
   1  -6  -7 6482.13 439.078  24
  -1   6   7 6778.74 457.933  51
  -1   6   7 6927.10 425.228  55
  -1   6   7 7625.40 434.558  20
   1  -6  -7 7238.16 490.349  58
   1  -6  -7 7628.53 499.295  19
   1  -6  -6 33072.7 1022.61  24
   1  -6  -6 30878.4 1059.81  42
  -1   6   6 31877.3 988.379   9
  -1   6   6 30588.2 929.259  55
   1  -6  -6 31650.8 1057.44  58
  -1   6   6 33413.3 953.763  20
  -1   6   6 30414.9 994.132  51
  -1   6   6 32584.4 994.404  12
   1  -6  -6 31940.9 1085.73  19
  -1   6   5 957.444 153.973  51
   1  -6  -5 1517.32 209.826  42
   1  -6  -5 1080.37 163.621  24
  -1   6   5 1072.34 147.111  49
  -1   6   5 1049.52 150.573  55
   1  -6  -5 1079.57 189.623  19
   1  -6  -5 981.092 172.003  58
  -1   6   5 1053.15 154.790   9
   1  -6  -4 73450.2 1745.70  42
   1  -6  -4 68546.0 1672.86  58
   1  -6  -4 68842.3 1581.56  13
  -1   6   4 70714.0 1525.10  55
  -1   6   4 71220.7 1580.00  51
  -1   6   4 68046.2 1479.09  49
   1  -6  -4 69774.4 1574.93  24
  -1   6   4 68352.0 1547.00   9
   1  -6  -4 73058.0 1828.07  19
  -1   6   3 6.41184 41.8134   5
  -1   6   3 21.6135 45.4903  51
  -1   6   3 12.5455 42.1653  55
  -1   6   3 59.5071 47.5271  49
   1  -6  -3 49.4716 66.8725  19
   1  -6  -3 7.19280 42.2807  24
  -1   6   3 28.2190 39.8427   9
   1  -6  -2 97940.6 2198.65  33
   1  -6  -2 89289.4 2217.17  19
   1  -6  -2 86873.8 1819.38  34
  -1   6   2 75351.6 1662.85  49
   1  -6  -2 81069.2 1755.88  54
  -1   6   2 73813.0 1669.02   5
   1  -6  -2 84283.3 1840.08   2
   1  -6  -2 84758.8 1788.64  13
   1  -6  -2 87712.1 1780.90  24
  -1   6   2 82622.7 1779.52  51
   1  -6  -2 83709.8 1820.41   4
  -1   6   2 76784.2 1731.37   9
   1  -6  -1 869.815 142.213  24
   1  -6  -1 1024.45 200.198  33
   1  -6  -1 970.979 151.145  54
  -1   6   1 678.779 113.733  49
  -1   6   1 778.938 133.066   9
   1  -6  -1 768.609 196.813  38
   1  -6  -1 1014.62 168.579   4
   1  -6  -1 961.586 146.981  13
  -1   6   1 748.275 124.743   5
  -1   6   1 893.759 121.075  39
   1  -6  -1 1060.26 171.034   2
   1  -6  -1 788.169 141.153  34
   1  -6   0 54.0737 72.6940  33
   1  -6   0 146.687 90.1173   2
   1  -6   0 65.3838 66.4728   4
   1  -6   0 25.2356 41.1434  34
   1  -6   0 44.5756 52.4046  54
  -1   6   0 30.3534 39.5903  39
  -1   6   0 31.4401 38.3594  43
  -1   6   0 65.3194 54.2224   9
  -1   6   0 24.0250 39.1702  49
   1  -6   0 56.3699 54.1305  13
  -1   6   0 22.9284 46.6224   5
   1  -6   1 390.280 113.537  33
  -1   6  -1 485.046 106.762   9
   1  -6   1 407.993 108.385  13
   1  -6   1 408.025 129.965   4
  -1   6  -1 658.149 111.977  49
   1  -6   1 403.803 99.5640  17
   1  -6   1 343.341 125.685   2
  -1   6  -1 559.252 111.915  39
   1  -6   1 320.863 100.864  34
   1  -6   1 468.607 128.915  54
  -1   6  -1 560.670 106.419  56
  -1   6  -1 350.531 85.6081  43
  -1   6  -1 350.285 104.417   5
   1  -6   2 13921.5 785.538   2
  -1   6  -2 18972.4 640.325  49
  -1   6  -2 19617.5 690.375   9
   1  -6   2 18374.8 717.334  33
  -1   6  -2 18492.2 689.354  39
   1  -6   2 15369.0 690.375  34
   1  -6   2 25703.1 995.773  54
   1  -6   2 18174.1 757.721  13
  -1   6  -2 20526.8 675.127  56
   1  -6   2 13892.5 774.818   4
   1  -6   2 21542.5 812.391  25
   1  -6   2 18020.2 719.137  11
  -1   6  -2 15919.7 687.978   5
   1  -6   2 17571.7 709.826  17
   1  -6   3 35518.8 1075.39  33
  -1   6  -3 37766.6 1017.44  49
  -1   6  -3 34536.5 1057.45  39
   1  -6   3 34491.3 1073.44  11
   1  -6   3 37914.7 1208.10  17
  -1   6  -3 35025.7 1089.85   5
   1  -6   4 8880.71 606.569  17
  -1   6  -4 7358.69 415.655  49
  -1   6  -4 7279.07 422.593  47
   1  -6   4 7521.59 486.973  25
  -1   6  -4 6969.56 436.489  39
   1  -6   4 6822.72 443.960  35
   1  -6   4 6459.32 433.030  33
   1  -6   4 6986.56 498.732  37
   1  -6   4 6773.08 447.930  11
   1  -6   5 8243.75 524.096  25
   1  -6   5 7764.01 600.540  29
   1  -6   5 7880.69 500.199  35
   1  -6   5 7611.35 490.865  33
  -1   6  -5 7312.32 448.978  52
  -1   6  -5 7847.19 471.869  39
   1  -6   5 7623.78 503.002  11
  -1   6  -5 8401.51 497.821  47
   1  -6   6 6874.98 646.678  29
   1  -6   6 6665.88 475.818  25
   1  -6   6 6120.08 454.908  33
  -1   6  -6 6515.74 457.383  47
  -1   6  -6 5744.35 414.185  52
   1  -6   6 7249.61 530.190  18
   1  -6   6 6152.13 466.505  11
   1  -6   6 6083.03 465.288  35
   1  -6   7 21620.9 897.860  25
   1  -6   7 22385.1 976.082  35
   1  -6   7 20894.0 889.975  33
  -1   6  -7 20615.4 825.923  52
   1  -6   8 1584.84 377.191  29
   1  -6   8 1427.58 227.481  33
   1  -6   8 1646.94 276.067  35
   1  -6   8 1672.77 239.085  25
  -1   6  -8 1736.56 225.029  52
   1  -6   9 1941.74 248.295  25
  -1   6  -9 1433.51 189.398  52
   1  -6   9 1549.01 223.717  33
   1  -6   9 2109.56 319.448  35
   1  -6   9 2069.09 386.343  29
  -1   6 -10 4269.49 293.215  56
  -1   6 -10 3885.30 277.446  53
   1  -6  10 4585.97 468.919  29
   1  -6  10 4156.07 337.851  33
  -1   6 -10 3900.20 280.441  52
   1  -6  10 5046.95 471.501  35
   1  -6  11 750.812 138.701  33
   1  -6  11 976.506 177.128  29
  -1   6 -11 773.029 111.933  52
  -1   6 -11 746.974 110.981  53
   1  -5 -12 4530.42 305.010  57
  -1   5  12 3935.82 294.998  55
   1  -5 -12 4275.11 308.479  32
  -1   5  12 4447.23 319.328  20
  -1   5  11 304.970 117.214  55
   1  -5 -11 157.142 74.0004  57
  -1   5  11 283.370 117.887  30
   1  -5 -11 131.195 80.6433  32
  -1   5  11 166.695 87.5960  20
   1  -5 -10 17538.6 794.439  58
  -1   5  10 16000.4 762.810  51
   1  -5 -10 16149.7 712.463  57
  -1   5  10 17859.5 803.033  55
  -1   5  10 17552.5 761.103  20
   1  -5 -10 17827.3 825.262  32
   1  -5  -9 20115.8 882.387  58
   1  -5  -9 20166.9 919.803  32
   1  -5  -9 17500.7 747.760  57
  -1   5   9 18608.1 774.784  20
  -1   5   9 19194.1 829.679  55
  -1   5   9 17942.2 844.189  51
  -1   5   8 8811.10 518.134  55
   1  -5  -8 9091.42 575.400  58
  -1   5   8 8507.75 482.698  20
   1  -5  -8 9258.23 529.409  41
   1  -5  -8 7936.09 499.769  24
   1  -5  -8 9998.63 633.432  32
   1  -5  -8 8796.24 562.212  42
  -1   5   8 8548.34 557.612  51
   1  -5  -7 4653.74 366.018  24
  -1   5   7 4920.61 375.880   9
  -1   5   7 4265.82 326.861  55
   1  -5  -7 4431.43 377.513  42
   1  -5  -7 4985.80 406.682  58
  -1   5   7 4682.91 381.315  51
   1  -5  -7 4714.57 357.737  41
  -1   5   7 5000.65 339.998  20
   1  -5  -6 9094.52 482.767  41
  -1   5   6 9120.68 445.918  55
  -1   5   6 8538.15 459.832   9
  -1   5   6 8674.24 486.589  51
  -1   5   6 7666.33 458.709  16
   1  -5  -6 9025.87 519.130  42
  -1   5   6 9035.60 438.110  43
   1  -5  -6 8951.30 490.095  24
   1  -5  -6 9864.06 549.625  19
  -1   5   6 8956.71 458.581  12
   1  -5  -6 9251.11 535.058  58
  -1   5   6 9105.30 442.063  20
   1  -5  -5 11376.1 586.311  19
  -1   5   5 9060.45 461.715  16
  -1   5   5 10038.0 464.400   9
  -1   5   5 10403.7 486.306  51
  -1   5   5 10754.6 449.856  43
  -1   5   5 10452.1 455.289  55
   1  -5  -5 11161.6 513.380  24
   1  -5  -5 11105.3 558.663  42
   1  -5  -5 10920.7 557.312  58
   1  -5  -5 10082.7 500.107  41
   1  -5  -4 366.192 89.4715  24
   1  -5  -4 226.987 85.4659  58
  -1   5   4 217.811 66.3759  55
   1  -5  -4 346.706 114.021  19
  -1   5   4 253.388 69.2932  43
  -1   5   4 216.049 72.5986  51
  -1   5   4 203.584 61.7485  49
   1  -5  -4 271.661 92.2571  42
   1  -5  -4 211.156 69.4349  13
  -1   5   4 235.517 69.0028   9
  -1   5   3 90278.5 1818.44   5
  -1   5   3 91920.9 1764.47  49
  -1   5   3 92874.8 1840.08   9
  -1   5   3 93783.8 1819.04  43
   1  -5  -2 929.171 142.644   2
   1  -5  -2 920.077 131.776  13
  -1   5   2 645.467 106.828   9
  -1   5   2 605.085 101.106  43
  -1   5   2 827.611 117.760   5
  -1   5   2 663.834 99.8944  49
   1  -5  -1 16068.1 640.264   2
  -1   5   1 13896.1 472.917  39
  -1   5   1 14368.8 507.354  43
  -1   5   1 14573.5 487.431  49
  -1   5   1 13624.9 512.454   9
   1  -5  -1 14802.7 553.399  13
   1  -5  -1 13814.0 686.034  38
  -1   5   1 14262.4 521.846   5
   1  -5   0 5815.65 407.461  38
  -1   5   0 5156.64 281.916  39
   1  -5   0 4925.80 315.633  13
  -1   5   0 5709.66 305.609   9
  -1   5   0 5178.95 282.373  43
  -1   5   0 5229.37 273.970  49
   1  -5   0 5008.20 374.617   2
  -1   5   0 5034.56 302.430   5
  -1   5  -1 162368. 3041.58   5
  -1   5  -1 192202. 3066.80  39
  -1   5  -1 184148. 2975.41  49
   1  -5   1 171559. 3107.58  13
   1  -5   1 191014. 3153.37  11
  -1   5  -1 201597. 3039.87   9
   1  -5   2 393.718 96.9952  11
   1  -5   2 194.342 96.5350   2
  -1   5  -2 342.281 81.8109  49
  -1   5  -2 354.684 93.8278   5
  -1   5  -2 443.182 100.704  39
  -1   5  -3 187396. 3275.60  49
   1  -5   3 185985. 3338.34  35
  -1   5  -3 191678. 3328.84   5
   1  -5   3 209897. 3468.97  25
  -1   5  -3 173159. 3297.98  39
   1  -5   3 188644. 3381.80  11
  -1   5  -3 183963. 3245.04  47
   1  -5   3 180048. 3326.81  33
   1  -5   3 197546. 3642.39  17
   1  -5   4 39283.3 1131.35  11
  -1   5  -4 39695.1 1078.74  47
   1  -5   4 38045.5 1094.10  35
   1  -5   4 36410.2 1083.53  33
  -1   5  -4 40882.5 1075.74  49
   1  -5   4 42068.0 1173.15  37
  -1   5  -4 39085.6 1074.12  39
   1  -5   4 43124.5 1182.55  25
   1  -5   5 10662.3 561.575  11
  -1   5  -5 10714.3 518.235  49
   1  -5   5 10849.9 561.924  25
   1  -5   5 9507.33 526.402  33
  -1   5  -5 11039.1 554.793  47
   1  -5   5 10263.1 543.456  35
   1  -5   6 195.545 95.4731  11
   1  -5   6 487.065 241.652  17
   1  -5   6 323.298 113.940  33
  -1   5  -6 365.133 111.609  47
   1  -5   6 424.742 121.863  25
   1  -5   6 229.169 107.397  35
   1  -5   7 362.204 220.169  29
   1  -5   7 467.410 138.581  25
   1  -5   7 428.610 131.828  11
   1  -5   7 656.908 178.098  35
  -1   5  -7 495.418 135.069  47
   1  -5   7 505.012 143.450  33
   1  -5   8 11328.1 641.508  33
  -1   5  -8 11303.6 577.659  53
   1  -5   8 11228.1 615.419  25
   1  -5   8 13387.9 1062.65  29
   1  -5   9 191.359 99.4896  33
   1  -5   9 527.726 227.555  29
   1  -5   9 320.866 156.940  35
  -1   5  -9 242.623 95.0786  53
  -1   5  -9 243.744 98.0519  52
   1  -5   9 304.822 117.784  25
  -1   5 -10 1876.69 217.870  52
  -1   5 -10 1834.10 214.664  53
   1  -5  10 2168.09 331.032  29
   1  -5  10 2058.66 262.882  33
   1  -5  10 2200.79 350.807  35
  -1   5 -11 938.230 142.060  53
  -1   5 -11 913.181 143.457  52
   1  -5  11 818.693 161.823  33
   1  -5  11 1095.24 236.276  35
   1  -5  11 867.176 172.909  29
  -1   5 -12 6660.12 324.383  52
  -1   5 -12 6740.62 327.343  53
   1  -4 -13 2844.99 221.322  32
  -1   4  13 2909.05 223.589  20
   1  -4 -13 2901.16 218.193  57
   1  -4 -12 1490.65 188.066  57
   1  -4 -12 1523.21 204.742  32
  -1   4  12 1571.88 204.809  55
  -1   4  12 1666.17 214.369  20
   1  -4 -11 1503.11 212.660  57
   1  -4 -11 1533.05 233.557  32
  -1   4  11 1569.45 230.269  20
  -1   4  11 1704.57 246.085  55
  -1   4  10 1120.51 223.988  55
   1  -4 -10 1193.73 225.799  32
   1  -4 -10 1317.79 209.052  57
  -1   4  10 1074.27 197.033  20
   1  -4  -9 28913.0 1172.54  32
   1  -4  -9 26901.2 1091.95  58
  -1   4   9 23786.6 1041.42  51
   1  -4  -9 23892.3 932.936  57
  -1   4   9 26484.6 1038.86  55
  -1   4   9 26342.3 960.461  20
   1  -4  -8 10652.4 656.301  58
   1  -4  -8 10377.7 642.695   8
  -1   4   8 8912.73 542.669  55
  -1   4   8 8467.29 583.629  51
  -1   4   8 9787.75 550.030  43
   1  -4  -8 9010.60 528.049  57
   1  -4  -8 9854.26 614.944  42
   1  -4  -8 10772.7 689.499  32
   1  -4  -8 10356.6 539.583  41
  -1   4   8 8639.86 494.596  20
  -1   4   7 5480.80 433.298  51
  -1   4   7 5986.38 393.038  55
  -1   4   7 5843.49 422.157   9
   1  -4  -7 6405.36 471.064   8
  -1   4   7 5763.07 381.745  43
   1  -4  -7 6570.03 470.686  42
   1  -4  -7 6184.07 474.185  58
   1  -4  -7 6260.58 391.390  41
   1  -4  -7 6059.34 410.137  57
   1  -4  -7 5403.98 401.080  24
  -1   4   7 5915.20 371.750  20
  -1   4   6 4129.71 282.941  20
   1  -4  -6 3867.98 352.982  58
  -1   4   6 3158.58 298.272  16
  -1   4   6 3828.55 280.667  55
  -1   4   6 3712.47 274.478  43
  -1   4   6 3968.22 310.153   9
   1  -4  -6 3433.43 300.617  24
   1  -4  -6 4303.86 351.674   8
   1  -4  -6 4268.57 355.040  42
   1  -4  -6 4098.77 296.201  41
  -1   4   6 3718.48 321.410  51
   1  -4  -5 101176. 2089.84  24
  -1   4   5 85584.0 2029.62  16
   1  -4  -5 104622. 2233.72  58
  -1   4   5 104197. 1967.88  55
   1  -4  -5 106226. 2222.67  42
  -1   4   5 105177. 1966.88  43
  -1   4   5 106729. 1995.39  12
   1  -4  -5 115450. 2303.18  19
  -1   4   5 98500.7 2004.55   9
  -1   4   5 97584.2 2056.36  51
   1  -4  -5 106363. 2070.64  41
  -1   4   4 15678.3 537.405   5
  -1   4   4 17211.6 537.961  43
   1  -4  -4 16121.1 662.628  42
   1  -4  -4 16562.9 583.548  13
   1  -4  -4 16646.7 611.749  41
  -1   4   4 16955.9 511.510  49
  -1   4   4 16745.2 559.604   9
  -1   4   4 16458.4 544.012  14
   1  -4  -3 1227.49 143.499  13
  -1   4   3 890.814 116.629   5
  -1   4   3 968.813 104.444  49
  -1   4   3 913.860 110.875  43
  -1   4   3 888.771 112.420   9
   1  -4  -3 695.749 129.897  42
   1  -4  -3 802.571 130.013  41
  -1   4   2 17837.7 539.207   9
  -1   4   2 19240.9 520.761  39
   1  -4  -2 22780.2 649.755  13
   1  -4  -2 14606.9 601.256  38
  -1   4   2 20305.8 581.383   5
   1  -4  -2 18547.7 625.547   2
  -1   4   2 17429.6 529.762  43
   1  -4  -2 10596.4 539.812  42
  -1   4   2 16551.0 489.692  49
  -1   4   1 3112.82 209.978   5
  -1   4   1 3160.92 184.034  49
   1  -4  -1 2744.63 229.128  42
   1  -4  -1 3304.35 260.769  38
   1  -4  -1 2345.15 218.598   2
  -1   4   1 2801.13 184.891  39
  -1   4   1 2806.46 186.764  43
  -1   4   1 2915.90 194.559   9
   1  -4  -1 3691.70 245.550  13
  -1   4   0 691.929 98.3037  39
  -1   4   0 679.288 87.6338  49
  -1   4   0 668.201 90.3615   9
   1  -4   0 310.992 94.6027   2
  -1   4   0 656.269 89.7567  43
   1  -4   0 842.584 125.254  38
   1  -4   0 412.781 89.6032  48
  -1   4   0 715.298 103.615   5
   1  -4   0 766.409 118.806  13
  -1   4  -1 2589.47 160.959  47
  -1   4  -1 2499.66 191.846   5
  -1   4  -1 3046.42 211.595  39
  -1   4  -1 2352.90 168.767  49
   1  -4   1 2638.26 246.224   2
   1  -4   1 2560.89 195.001  11
  -1   4  -2 51096.2 1165.33  39
  -1   4  -2 49747.2 1100.41  49
   1  -4   2 51833.5 1165.58  11
  -1   4  -2 50550.3 1073.27  47
  -1   4  -2 52015.4 1134.08   5
  -1   4  -3 16426.8 544.870  47
  -1   4  -3 16875.1 571.966  39
   1  -4   3 16452.6 588.211  11
  -1   4  -3 16383.3 531.342   5
  -1   4  -3 17284.0 568.358  49
  -1   4  -4 192.116 74.0538  49
   1  -4   4 64.5682 52.3256  11
  -1   4  -4 92.5169 50.5522  47
  -1   4  -4 107.986 50.7701  39
   1  -4   5 45900.0 1250.94  33
   1  -4   5 49781.6 1288.26  35
   1  -4   5 48834.9 1200.41  28
   1  -4   5 47172.5 1261.57  11
  -1   4  -5 52288.1 1280.45  49
   1  -4   5 51392.0 1302.46  25
   1  -4   5 43968.4 1185.39  22
  -1   4  -5 51570.7 1299.31  47
   1  -4   6 79367.0 1887.40  33
  -1   4  -6 88382.5 1938.14  47
   1  -4   6 80611.6 1885.20  11
  -1   4  -6 86623.4 1871.91  49
   1  -4   6 74853.4 1780.69  22
   1  -4   6 91212.2 2021.65  35
   1  -4   6 80944.9 1784.91  28
  -1   4  -6 72310.6 1644.01  41
   1  -4   6 82987.5 1886.48  25
   1  -4   7 3558.73 321.569  22
  -1   4  -7 4272.71 363.775  47
   1  -4   7 4028.66 333.412  28
   1  -4   7 5127.72 456.621  35
   1  -4   7 4177.26 354.282  25
   1  -4   7 3858.76 352.514  11
   1  -4   7 3939.37 355.784  33
   1  -4   8 5826.08 433.595  28
   1  -4   8 4999.34 404.258  22
  -1   4  -8 4971.66 379.612  53
   1  -4   8 7529.80 623.206  35
   1  -4   8 5585.84 440.812  33
   1  -4   8 5520.94 418.659  25
   1  -4   8 6251.98 489.049  21
   1  -4   8 6871.09 698.669  29
  -1   4  -8 5604.22 431.337  47
   1  -4   8 5566.90 449.455  11
   1  -4   9 12027.9 852.104  35
   1  -4   9 11851.2 724.428  21
   1  -4   9 12947.4 849.420  29
   1  -4   9 11059.3 614.555  25
  -1   4  -9 10117.9 564.761  53
   1  -4   9 10350.4 627.012  33
   1  -4   9 11043.2 628.942  22
   1  -4  10 15181.0 761.257  33
   1  -4  10 15260.3 805.179  29
  -1   4 -10 14600.3 676.597  53
   1  -4  10 14739.6 824.302  21
   1  -4  10 14415.0 938.964  35
   1  -4  11 245.067 117.293  33
   1  -4  11 182.003 129.375  35
  -1   4 -11 126.454 72.1670  53
   1  -4  11 95.8488 86.4780  21
   1  -4  12 560.229 137.159  33
  -1   4 -12 613.167 120.252  53
  -1   4 -12 606.615 117.091  52
   1  -4  12 520.411 139.143  21
   1  -3 -13 2686.39 224.229  57
   1  -3 -13 2556.82 223.836  32
  -1   3  13 2754.27 230.818  20
   1  -3 -12 1880.31 236.702  32
   1  -3 -12 1809.11 223.544  57
  -1   3  12 1798.96 235.209  20
  -1   3  12 1862.46 214.537  22
   1  -3 -11 2230.48 274.365  57
  -1   3  11 1836.15 264.916  20
  -1   3  11 2120.21 252.078  22
   1  -3 -11 2077.83 281.414  32
  -1   3  11 2273.40 302.840  55
   1  -3 -10 2577.12 338.756  32
  -1   3  10 2682.37 321.949  20
  -1   3  10 2085.06 258.123  22
   1  -3 -10 2455.54 299.393  57
  -1   3  10 2716.93 353.485  55
  -1   3   9 16923.6 871.447  55
   1  -3  -9 19095.5 748.315  41
  -1   3   9 14120.5 816.369  51
   1  -3  -9 17523.5 923.360  32
  -1   3   9 16072.0 717.136  22
   1  -3  -9 16661.4 801.075  57
  -1   3   9 16385.8 779.496  20
   1  -3  -9 18734.4 968.236   8
  -1   3   8 367.327 114.574  20
  -1   3   8 608.973 133.919  22
   1  -3  -8 357.963 136.744   8
  -1   3   8 261.243 111.216  55
   1  -3  -8 453.302 131.393  57
  -1   3   8 307.886 133.189  51
  -1   3   8 379.176 122.954  43
   1  -3  -8 220.120 117.589  32
   1  -3  -8 503.613 114.880  41
   1  -3  -7 6456.22 522.163  32
  -1   3   7 6932.37 407.848  20
  -1   3   7 6675.54 435.676  55
  -1   3   7 6792.90 394.188  22
   1  -3  -7 7287.52 534.372   8
  -1   3   7 5875.49 472.657  51
   1  -3  -7 8205.02 548.228  42
   1  -3  -7 7400.85 543.087  58
   1  -3  -7 7261.39 401.082  41
  -1   3   7 6686.71 434.920  43
   1  -3  -7 6939.35 466.439  57
   1  -3  -6 21115.7 800.192  57
  -1   3   6 22001.2 702.874  20
  -1   3   6 19160.9 751.234   9
   1  -3  -6 19229.0 821.342   8
   1  -3  -6 22189.1 696.161  41
  -1   3   6 20627.4 704.067  43
  -1   3   6 17707.0 769.334  51
  -1   3   6 19163.2 692.202  55
   1  -3  -6 19617.0 851.133  58
   1  -3  -6 20710.2 841.136  42
  -1   3   6 20106.0 658.130  22
   1  -3  -6 15552.3 681.782  24
  -1   3   5 5405.94 304.899  43
  -1   3   5 5090.87 321.467   9
   1  -3  -5 5014.88 367.885  42
   1  -3  -5 4974.34 275.265   6
   1  -3  -5 5625.42 311.788  41
  -1   3   5 4687.47 311.715  14
  -1   3   4 110404. 1901.36   9
   1  -3  -4 99692.2 1774.60   6
  -1   3   4 99133.2 1831.33  14
  -1   3   4 86455.3 1810.39   5
   1  -3  -4 90775.7 1828.98  13
   1  -3  -4 74285.7 1909.06  42
   1  -3  -4 72996.5 1818.43   8
   1  -3  -4 124628. 1981.56  41
  -1   3   4 117151. 1859.27  43
  -1   3   3 5420.59 256.824  43
  -1   3   3 5648.38 275.307   9
   1  -3  -3 4586.40 264.598  13
  -1   3   3 4111.74 240.854   5
   1  -3  -3 2730.67 246.582  42
   1  -3  -3 4817.74 232.285   6
   1  -3  -3 3249.32 219.974   8
  -1   3   3 4948.27 221.996  45
   1  -3  -3 5302.75 298.204  41
  -1   3   3 5400.68 225.132  49
  -1   3   2 103.606 44.5341   5
  -1   3   2 78.3621 34.8003  49
   1  -3  -2 119.772 39.4755   6
   1  -3  -2 70.9364 48.8901   2
  -1   3   2 99.4952 39.4833   9
  -1   3   2 181.984 52.4550  43
   1  -3  -2 171.385 56.9518  13
  -1   3   2 95.4263 38.2477  39
   1  -3  -2 97.3136 44.0744  38
   1  -3  -2 59.8885 43.5067  41
   1  -3  -2 113.073 60.6059  42
  -1   3   1 35568.7 800.447   9
   1  -3  -1 42486.5 887.899  38
   1  -3  -1 43958.9 924.022  42
  -1   3   1 41057.3 894.223   5
  -1   3   1 36161.2 831.271  39
   1  -3  -1 45989.4 976.654  13
  -1   3   1 37138.8 800.508  43
   1  -3  -1 29646.6 857.412   2
  -1   3   1 38741.2 770.272  49
   1  -3   0 379880. 5383.18  13
  -1   3   0 309397. 5081.53   9
   1  -3   0 343003. 5106.02  42
  -1   3   0 340572. 5217.88  39
   1  -3   0 330294. 5178.99  11
   1  -3   0 316906. 5274.19   2
  -1   3   0 313772. 5072.36  49
  -1   3   0 370935. 5261.08   5
   1  -3   0 314459. 5159.04  38
   1  -3   1 131841. 2281.83  11
  -1   3  -1 131051. 2307.90   5
  -1   3  -1 127170. 2245.12  49
  -1   3  -1 130934. 2200.23  47
   1  -3   2 32827.0 784.234  11
  -1   3  -2 30669.0 753.548  49
  -1   3  -2 31211.7 723.030  47
  -1   3  -2 31624.6 796.647  39
  -1   3  -3 2195.09 169.541  47
  -1   3  -3 2135.78 171.927  49
   1  -3   3 2247.93 156.614   2
   1  -3   3 2087.82 174.675  11
  -1   3  -4 146737. 2576.04  47
   1  -3   4 136891. 2548.56  11
   1  -3   4 136121. 2551.94  12
  -1   3  -4 141476. 2414.75  39
  -1   3  -4 144481. 2571.19  49
  -1   3  -5 1342.06 169.628  49
   1  -3   5 1238.69 163.183  11
   1  -3   5 1166.75 158.691  12
  -1   3  -5 1276.30 167.122  47
   1  -3   6 7494.39 439.896  33
   1  -3   6 9152.02 521.737  35
  -1   3  -6 8223.06 458.208  47
  -1   3  -6 8422.82 452.227  49
   1  -3   6 7571.46 402.976  28
  -1   3  -6 7311.09 368.211  41
   1  -3   6 7856.85 442.081  12
   1  -3   6 7898.27 446.527  25
   1  -3   6 7981.36 449.877  11
   1  -3   6 7280.92 415.738  22
   1  -3   7 25815.1 878.128  28
  -1   3  -7 26299.6 788.028  41
  -1   3  -7 26890.7 932.837  47
   1  -3   7 25618.8 906.705  25
   1  -3   7 24674.4 891.990  22
  -1   3  -7 26075.6 889.850  49
   1  -3   7 30928.3 1095.22  21
   1  -3   7 24950.2 919.681  33
   1  -3   7 32190.4 1180.12  35
   1  -3   7 25638.8 930.212  11
  -1   3  -8 32.5438 50.0219  47
   1  -3   8 34.4420 72.4884  33
   1  -3   8 94.9390 82.4744  28
   1  -3   8 50.5166 91.0460  29
   1  -3   8 11.2017 51.6530  22
  -1   3  -8 26.4944 38.9357  41
   1  -3   8 74.3426 75.4694  25
   1  -3   8 59.4091 64.2448  11
   1  -3   8 30.9901 75.7824  21
   1  -3   8-18.0769 97.7394  35
   1  -3   9 51.1571 72.2245  33
   1  -3   9 27.7523 63.9828  11
   1  -3   9 24.9956 70.5783  28
   1  -3   9 41.8953 102.448  35
   1  -3   9 52.2111 76.7223  22
   1  -3   9-14.2239 73.3273  29
   1  -3   9 36.3583 93.7174  21
   1  -3   9 11.5813 56.6409  25
   1  -3  10 1267.18 231.460  33
   1  -3  10 1401.35 248.708  22
   1  -3  10 982.779 210.606  28
   1  -3  10 1048.19 254.032  21
   1  -3  11 10392.0 674.406  22
   1  -3  11 9206.36 681.105  21
  -1   3 -11 11334.0 606.801  53
   1  -3  12 110.320 91.5769  33
  -1   3 -12 70.3773 60.8507  53
   1  -3  12 12.4776 70.4688  21
   1  -3  13 116.012 79.7065  33
  -1   3 -13 145.221 58.4074  53
  -1   3 -13 106.970 58.1606  52
   1  -3  13 174.483 75.4151  21
   1  -2 -13 515.284 110.904  32
   1  -2 -13 482.978 104.852  57
  -1   2  13 450.617 98.6941  22
   1  -2 -12 425.561 121.005  57
  -1   2  12 553.341 134.312  22
   1  -2 -12 352.414 116.957  32
   1  -2 -11 1737.43 267.492  32
   1  -2 -11 2370.03 305.397  57
  -1   2  11 2077.68 271.778  22
  -1   2  11 2268.55 314.855  20
  -1   2  10 11326.7 650.028  22
   1  -2 -10 12292.6 735.506  57
  -1   2  10 11927.1 738.162  20
   1  -2  -9 363.014 145.575  32
   1  -2  -9 72.8025 93.8654   8
  -1   2   9 151.945 126.152  55
  -1   2   9 221.285 105.745  22
  -1   2   9 110.419 87.1858  20
   1  -2  -9 162.452 104.977  57
   1  -2  -9 314.596 97.7023  41
   1  -2  -8 252.592 121.204  32
   1  -2  -8 313.855 125.930  57
   1  -2  -8 499.173 113.113  41
  -1   2   8 374.784 143.018  55
   1  -2  -8 215.243 120.803   8
  -1   2   8 275.990 104.173  22
  -1   2   8 269.847 128.998  51
  -1   2   8 408.982 129.728  20
   1  -2  -7 78.8616 74.2252  32
   1  -2  -7-13.8517 63.8698   8
  -1   2   7 12.4179 64.0168  51
  -1   2   7 10.6856 55.0868  43
  -1   2   7-8.55448 48.3096  22
   1  -2  -7 60.2708 65.1749  57
   1  -2  -7 27.0800 42.7450  41
  -1   2   7 10.9756 59.3436  55
  -1   2   7 44.4202 54.1905  20
  -1   2   6 223620. 4238.57   9
   1  -2  -6 218294. 4320.70   8
  -1   2   5 326.920 89.9006   9
   1  -2  -5 407.361 80.9210  41
  -1   2   5 424.721 95.6939  14
  -1   2   5 415.651 94.1567  43
   1  -2  -5 396.719 75.5538   6
   1  -2  -5 264.035 95.2614   8
   1  -2  -5 280.320 95.9446  42
  -1   2   4 50337.2 1215.18   9
   1  -2  -4 60615.1 1317.89   8
   1  -2  -4 46743.9 1142.50  13
  -1   2   4 67329.4 1177.65  45
  -1   2   4 51975.1 1192.85  14
  -1   2   4 62857.6 1241.65  43
   1  -2  -4 54920.0 1332.93  42
  -1   2   4 55866.4 1170.75  12
   1  -2  -4 75951.2 1304.19  41
   1  -2  -4 61191.7 1157.23   6
  -1   2   3 9914.86 350.516  14
  -1   2   3 10823.3 391.230   9
   1  -2  -3 9118.02 357.789  13
  -1   2   3 13537.6 416.853  43
   1  -2  -3 11188.1 349.190   6
  -1   2   3 12754.5 373.774  45
  -1   2   3 9669.53 345.309  15
   1  -2  -3 12731.5 469.623  42
   1  -2  -3 14870.3 463.385  41
   1  -2  -3 12136.3 413.867   8
  -1   2   3 12458.6 347.208  49
  -1   2   2 319090. 4499.34  45
   1  -2  -2 312372. 4481.83   8
  -1   2   2 257578. 4387.76  15
   1  -2  -2 326940. 4619.56  42
  -1   2   2 348354. 4574.54   9
  -1   2   2 320070. 4540.32  43
   1  -2  -2 245749. 4482.36  13
   1  -2  -2 311893. 4504.20   2
   1  -2  -2 266236. 4421.03   6
  -1   2   2 296905. 4411.06  49
   1  -2  -1 58495.4 995.497  38
   1  -2  -1 58874.6 961.532   8
   1  -2  -1 61150.9 1065.70  42
   1  -2  -1 60312.8 1074.24   2
   1  -2  -1 52628.9 1015.54   6
  -1   2   1 56077.2 963.304  49
  -1   2   1 50848.4 1023.30   9
   1  -2  -1 44349.5 1052.62  13
  -1   2   1 54172.1 1024.66  43
   1  -2   0 24937.5 558.789  11
  -1   2   0 24053.9 516.419   9
  -1   2   0 24353.7 524.043  49
   1  -2   0 25548.6 522.141  42
  -1   2   0 25504.1 471.671  47
   1  -2   0 24730.4 529.239  38
  -1   2   0 24861.7 614.981   5
  -1   2  -1 23689.8 553.328  49
  -1   2  -1 24727.2 514.385  47
   1  -2   1 25189.1 683.713  13
  -1   2  -1 26142.1 652.694  39
  -1   2  -1 25090.3 601.628   5
   1  -2   1 24547.7 554.154  11
   1  -2   2 2959.06 166.506  11
   1  -2   2 2718.54 163.090  12
   1  -2   2 2956.08 149.034   2
  -1   2  -2 3174.23 151.010   5
  -1   2  -2 2949.01 181.667  39
  -1   2  -2 2824.56 154.060  47
   1  -2   3 10186.1 301.598   2
   1  -2   3 9813.09 359.671  11
  -1   2  -3 10939.2 342.981  39
  -1   2  -3 10407.8 366.568  47
  -1   2  -4 4719.34 216.824  50
   1  -2   4 5167.53 275.806  11
   1  -2   4 4575.61 261.708  12
  -1   2  -4 5198.98 279.932  47
   1  -2   5 164435. 2886.87  11
  -1   2  -5 165524. 2743.49  50
  -1   2  -5 161638. 2766.11  41
   1  -2   5 162310. 2877.18  12
   1  -2   6 36234.7 1012.33  12
  -1   2  -6 38631.8 932.161  41
  -1   2  -6 38383.8 951.238  50
   1  -2   6 38063.2 1040.19  11
  -1   2  -6 38645.2 1035.28  47
   1  -2   7 2966.88 267.373  28
   1  -2   7 2765.31 271.031  33
  -1   2  -7 3052.91 230.311  41
  -1   2  -7 3373.80 290.018  47
  -1   2  -7 3488.19 273.543  50
   1  -2   7 3086.79 280.968  25
   1  -2   7 3190.80 296.776  22
   1  -2   7 2543.93 247.095  14
   1  -2   7 3126.05 281.372  12
   1  -2   7 3443.30 363.752  35
   1  -2   7 3269.60 296.935  11
   1  -2   8 53.6741 63.1091  33
  -1   2  -8 121.471 73.0628  50
  -1   2  -8 64.5195 47.0540  41
   1  -2   8 82.3299 75.0385  28
   1  -2   8 82.1075 66.9374  14
   1  -2   8 34.2967 52.7273  11
  -1   2  -8 81.7081 74.4719  47
   1  -2   8 117.915 79.2660  22
  -1   2  -9 23590.0 749.900  41
   1  -2   9 16799.8 1002.82  21
   1  -2   9 18703.1 855.459  33
  -1   2  -9 19950.3 864.988  47
   1  -2   9 20822.5 973.494  22
   1  -2   9 19525.9 852.920  25
   1  -2   9 17993.4 838.711  28
  -1   2  -9 19996.9 828.139  59
   1  -2   9 20903.7 956.820  11
  -1   2  -9 19865.9 849.092  50
   1  -2  10 4270.61 412.823  28
   1  -2  10 4715.65 480.569  22
   1  -2  10 4578.54 514.528  21
  -1   2 -10 4554.27 398.350  59
   1  -2  10 5514.40 475.481  33
   1  -2  11 1725.99 284.736  33
   1  -2  11 1730.45 298.306  21
   1  -2  11 1224.22 254.459  22
  -1   2 -11 1414.70 224.145  59
   1  -2  12 2314.52 315.253  33
  -1   2 -12 2223.43 255.508  53
  -1   2 -12 1944.18 240.308  59
   1  -2  12 1551.41 270.812  22
   1  -2  12 2891.05 330.884  21
   1  -2  13 1164.86 205.996  33
  -1   2 -13 1423.45 174.780  59
   1  -2  13 1627.43 206.023  21
  -1   2 -13 1436.29 173.339  53
  -1   1  13 1696.92 193.836  22
   1  -1 -12 10038.7 585.017  32
   1  -1 -12 11808.8 633.093  57
  -1   1  12 11920.8 623.367  22
   1  -1 -11 10352.3 566.649  59
  -1   1  11 10380.1 647.416  22
   1  -1 -11 10959.3 693.951  57
   1  -1 -10 51.0499 92.0064  57
   1  -1 -10-14.8822 76.7215  32
  -1   1  10 43.3689 91.2749  22
   1  -1 -10 59.8128 67.5564  59
   1  -1  -9 80.3217 58.5639  41
   1  -1  -9 57.4981 81.1798  32
   1  -1  -9 17.7071 86.6023   8
  -1   1   9 95.8632 97.3170  22
   1  -1  -9 33.7654 91.2847  57
  -1   1   9 20.2057 93.1702  11
   1  -1  -9 49.9335 67.4997  59
   1  -1  -8 2976.42 336.578  32
   1  -1  -8 3054.70 368.794  57
   1  -1  -8 2718.42 349.782   8
   1  -1  -8 3762.28 370.359  50
   1  -1  -8 3283.99 341.046  59
   1  -1  -8 3635.88 271.164  41
  -1   1   8 2500.15 300.259  22
   1  -1  -7 26600.7 977.180  32
   1  -1  -7 21420.9 950.149  57
   1  -1  -7 28995.0 1063.46   8
   1  -1  -7 25672.1 954.189  50
   1  -1  -7 28523.8 773.342  41
  -1   1   7 21394.5 841.701  22
  -1   1   7 19611.3 818.930  20
  -1   1   7 25119.1 927.951  51
  -1   1   6 44183.5 1045.16  45
   1  -1  -6 44091.3 1229.30   8
  -1   1   6 42507.3 1112.42  10
   1  -1  -6 43871.2 978.609  41
   1  -1  -5 17374.2 516.032  41
   1  -1  -5 17378.4 493.015   6
   1  -1  -5 18250.4 630.783  42
   1  -1  -5 14574.4 592.271  50
  -1   1   5 16223.5 558.454  14
  -1   1   5 13976.5 553.341  43
   1  -1  -5 17534.4 629.352   8
  -1   1   5 15828.3 533.664  45
  -1   1   4 4731.16 243.313  45
  -1   1   4 5108.05 277.000   9
  -1   1   4 5825.30 226.871  40
   1  -1  -4 4392.47 222.948  13
   1  -1  -4 5872.26 298.399  42
   1  -1  -4 5559.93 298.666  50
   1  -1  -4 5311.61 228.037   6
   1  -1  -4 5147.93 278.985   8
   1  -1  -4 6604.65 276.868  41
  -1   1   4 5004.22 248.667  14
  -1   1   4 4494.44 254.386  43
   1  -1  -3 23702.6 588.344   8
  -1   1   3 22478.6 582.645   9
  -1   1   3 20924.9 551.869  45
   1  -1  -3 23483.6 528.921   6
  -1   1   3 23616.3 548.410  14
   1  -1  -3 26915.5 625.248  50
  -1   1   3 20864.5 514.879  44
  -1   1   3 21589.6 574.117  43
   1  -1  -3 21069.2 538.465  13
   1  -1  -3 23971.8 612.085  42
  -1   1   3 25168.2 500.369  40
  -1   1   2 59367.3 1116.53   9
  -1   1   2 61574.7 1036.11  49
   1  -1  -2 70055.0 1111.50  50
  -1   1   2 63457.9 1143.80  43
   1  -1  -2 59779.2 1096.94  13
  -1   1   2 58430.2 1120.85  45
  -1   1   2 62722.5 1050.43  14
   1  -1  -2 61108.2 1065.24   6
   1  -1  -2 59793.6 1087.22   8
   1  -1  -2 63162.0 1134.26  42
   1  -1  -2 53400.6 1131.81  41
  -1   1   2 63578.3 1009.83  40
   1  -1  -2 57269.2 1042.37   2
   1  -1  -1 260396. 3561.25   1
  -1   1   1 240199. 3469.24  40
   1  -1  -1 227540. 3523.42   8
   1  -1  -1 227023. 3584.05  42
   1  -1  -1 250330. 3596.59  13
  -1   1   1 232727. 3499.28  49
   1  -1  -1 229578. 3555.40   2
   1  -1  -1 228412. 3502.18  50
  -1   1   1 220175. 3609.96  43
   1  -1  -1 237395. 3544.92   6
   1  -1  -1 221760. 3591.90  41
   1  -1  -1 228712. 3466.33  38
  -1   1   1 221056. 3623.83  45
  -1   1   1 229771. 3606.37   9
  -1   1   0 89198.2 1360.13  15
   1  -1   0 100527. 1508.30  13
  -1   1   0 91421.5 1382.36  47
   1  -1   0 87733.9 1475.71   6
   1  -1   0 89757.3 1485.00   2
   1  -1   0 91045.2 1387.75   8
   1  -1   0 94344.0 1474.41   1
  -1   1   0 96111.9 1390.17  40
  -1   1   0 93434.5 1465.74   9
  -1   1   0 88771.4 1460.67  49
   1  -1   1 101285. 1673.45  11
  -1   1  -1 104769. 1649.42  47
   1  -1   1 103751. 1665.62   1
   1  -1   1 102448. 1684.00   2
   1  -1   2 92608.7 1441.02   2
   1  -1   2 73255.7 1419.03  14
   1  -1   2 88563.3 1470.49  11
  -1   1  -2 100789. 1460.61  50
   1  -1   2 90443.0 1502.16  13
  -1   1  -2 69950.8 1490.96  39
  -1   1  -2 96685.9 1420.12   5
  -1   1  -2 92257.0 1474.21  47
   1  -1   2 79616.7 1471.90  12
   1  -1   3 320682. 4443.66   2
   1  -1   3 270468. 4536.29  12
  -1   1  -3 282064. 4443.31  39
  -1   1  -3 324847. 4518.15  50
  -1   1  -3 298016. 4537.28  47
   1  -1   3 279167. 4527.39  11
   1  -1   3 258799. 4493.70  14
   1  -1   4 19504.8 571.399  12
   1  -1   4 19667.4 559.352  14
   1  -1   4 21032.9 572.600  11
  -1   1  -4 20962.0 565.541  47
   1  -1   5 50398.8 1152.93  14
  -1   1  -5 52914.8 1149.59  47
   1  -1   5 51508.7 1173.88  12
  -1   1  -5 53971.3 1099.77  41
   1  -1   5 54007.3 1181.80  11
   1  -1   6 2193.49 203.238  14
  -1   1  -6 2932.27 198.671  41
  -1   1  -6 2174.64 198.435  47
  -1   1  -6 2397.06 205.206  50
   1  -1   6 2159.46 203.221  12
   1  -1   6 2467.86 219.609  11
   1  -1   7 1615.93 198.174  55
   1  -1   7 1974.43 220.175  25
  -1   1  -7 1886.26 205.161  47
   1  -1   7 1767.11 202.109  14
   1  -1   7 2058.57 219.931  28
   1  -1   7 2314.84 259.474  22
  -1   1  -7 2058.12 179.708  41
   1  -1   7 2018.04 221.471  12
   1  -1   7 1831.93 217.978  20
   1  -1   7 2039.42 225.575  11
  -1   1  -7 1916.83 209.473  50
   1  -1   8 22944.3 873.111  25
   1  -1   8 20925.7 831.888  55
   1  -1   8 26034.1 1028.01  22
  -1   1  -8 22805.7 858.446  50
   1  -1   8 25205.1 958.377  11
   1  -1   8 21034.4 833.767  28
  -1   1  -8 22246.0 842.043  47
   1  -1   8 21323.8 839.250  14
  -1   1  -8 26407.2 750.430  41
   1  -1   8 24474.3 923.325  20
   1  -1   9 11530.9 650.110  28
   1  -1   9 12903.9 682.811  55
   1  -1   9 15084.8 856.986  22
  -1   1  -9 12573.9 678.224  50
  -1   1  -9 13647.5 698.614  47
   1  -1   9 11727.1 648.309  14
   1  -1   9 14326.2 725.973  25
  -1   1  -9 17547.4 630.264  41
   1  -1   9 14134.3 746.827  20
   1  -1   9 15429.3 817.726  11
  -1   1 -10 14825.5 766.843  59
   1  -1  10 14840.9 915.973  22
   1  -1  11 91.4336 122.961  22
   1  -1  11 297.873 145.318  33
  -1   1 -11 185.491 98.8171  59
   1  -1  11 567.218 177.185  21
   1  -1  12 32.3124 83.2885  33
  -1   1 -12 10.6879 62.8217  59
   1  -1  12 46.3984 77.9675  21
   1  -1  12-15.1077 92.1523  22
   1  -1  13 1905.22 274.253  33
  -1   1 -13 2369.60 229.812  53
  -1   1 -13 2428.37 240.184  59
   1  -1  13 2858.13 260.440  21
  -1   0  13 154.713 64.0610  21
  -1   0  13 131.291 71.2385  22
   1   0 -13 73.8897 49.9241  59
  -1   0  12 686.610 172.649  22
   1   0 -12 772.787 165.850  32
   1   0 -12 741.116 147.728  59
   1   0 -11 9008.83 567.172  59
  -1   0  11 7817.73 593.702  22
   1   0 -10 125.209 93.5370  32
   1   0 -10 241.339 131.831  57
  -1   0  10 196.232 127.868  22
   1   0 -10 113.642 92.6571  59
   1   0  -9 1266.21 224.870  32
   1   0  -9 1549.28 263.999  59
   1   0  -9 1528.95 284.092  57
   1   0  -9 1511.09 271.149   8
   1   0  -9 1723.82 284.361  50
  -1   0   9 1126.64 241.536  22
  -1   0   9 1449.23 286.505  11
   1   0  -8 7956.59 578.634  50
   1   0  -8 9156.26 593.622   8
   1   0  -8 9308.76 631.435  57
  -1   0   8 6696.21 511.319  22
   1   0  -8 7447.25 499.350  32
   1   0  -8 7552.58 555.479  59
  -1   0   8 9909.17 657.520  11
   1   0  -7 50719.8 1383.45  32
   1   0  -7 55309.8 1461.93   8
   1   0  -7 57825.1 1562.29  57
   1   0  -7 49105.9 1472.15  50
   1   0  -7 45334.9 1432.42  59
  -1   0   7 51145.5 1323.57  45
   1   0  -7 50743.1 1140.73  41
  -1   0   7 42163.5 1312.39  22
  -1   0   6 51261.5 1193.55  10
   1   0  -6 53184.1 1363.04  50
   1   0  -6 51322.0 1267.54   8
  -1   0   5 223.424 63.7846  10
   1   0  -5 193.400 66.8787   8
  -1   0   5 152.200 56.0925  14
  -1   0   5 135.243 47.2864  40
   1   0  -5 152.111 45.6366  41
  -1   0   5 147.193 61.2788  45
  -1   0   5 226.202 70.6995  43
   1   0  -5 225.646 51.3081   6
  -1   0   4 19030.6 505.585  44
  -1   0   4 19394.5 553.108  10
  -1   0   4 18859.2 563.591  45
   1   0  -4 17757.8 493.538  47
  -1   0   4 22315.0 517.256  40
   1   0  -4 24061.8 643.927  50
  -1   0   4 17971.3 517.314  14
   1   0  -4 19946.1 577.612   8
  -1   0   4 20582.6 573.506  43
   1   0  -4 19130.6 498.286   6
   1   0  -4 20569.6 515.514  41
   1   0  -3 119641. 1927.20  41
  -1   0   3 112544. 1948.96  10
  -1   0   3 118073. 1878.57  40
   1   0  -3 125792. 1999.63  50
  -1   0   3 113038. 1907.59  14
   1   0  -3 107464. 1903.66  13
   1   0  -3 113892. 1903.65   6
  -1   0   3 119898. 1941.75  43
   1   0  -3 106692. 1858.27  47
  -1   0   3 119861. 1910.15  44
  -1   0   3 116053. 1954.78  45
   1   0  -3 109401. 1955.87   8
   1   0  -2 31614.0 607.848   2
   1   0  -2 36403.2 719.685  41
  -1   0   2 37763.1 685.531  43
   1   0  -2 35420.7 624.081   1
   1   0  -2 34116.2 701.839   8
  -1   0   2 35634.2 670.704  44
   1   0  -2 32568.8 675.637  13
  -1   0   2 35470.0 652.490  14
  -1   0   2 33020.3 667.165   9
   1   0  -2 34001.1 674.080   6
  -1   0   2 35768.4 657.266  40
   1   0  -2 33093.9 622.796  47
  -1   0   2 36666.0 705.004  45
   1   0  -2 37861.5 709.013  50
  -1   0   1 22046.9 435.503  43
  -1   0   1 20013.9 398.502   9
   1   0  -1 19015.1 414.838   6
  -1   0   1 19482.5 418.256  44
   1   0  -1 19700.9 356.573  47
   1   0  -1 19573.6 432.241   8
  -1   0   1 20493.6 405.539  40
   1   0  -1 19895.9 432.335  13
   1   0  -1 19157.6 402.730   2
  -1   0   1 21337.4 331.175  49
   1   0  -1 22741.6 431.402  41
  -1   0   1 21501.5 375.027  14
  -1   0   1 20910.1 453.185  45
   1   0  -1 19475.6 418.791  50
   1   0  -1 20569.7 412.978   1
  -1   0   0 18870.0 348.593   9
   1   0   0 19494.9 345.619  12
   1   0   0 18322.1 383.403   2
   1   0   0 19282.6 379.100  13
   1   0   0 17500.0 352.179   6
  -1   0   0 19314.8 378.554  43
  -1   0   0 18166.4 360.243  40
   1   0   0 18518.5 384.406   1
   1   0   1 96047.5 1609.69  12
   1   0   1 106747. 1573.88   7
   1   0   1 100415. 1620.83   1
   1   0   1 109203. 1576.02  13
   1   0   1 98099.8 1557.53  11
   1   0   1 100933. 1570.84  14
   1   0   1 97028.8 1540.22   6
   1   0   1 104509. 1630.74   2
   1   0   1 110865. 1560.44  15
   1   0   2 4337.12 149.155  11
   1   0   2 4525.05 147.404   1
  -1   0  -2 4364.37 157.308   8
   1   0   2 4619.08 163.469  14
   1   0   2 4660.30 152.617   2
   1   0   2 4318.81 175.775  12
   1   0   2 4458.66 142.075  15
  -1   0  -3 1488.50 122.099  50
  -1   0  -3 1584.86 95.4419   8
   1   0   3 1440.32 76.4780   1
   1   0   3 1479.07 96.5862  15
   1   0   3 1493.15 109.011  14
  -1   0  -3 1499.05 100.545  41
  -1   0  -3 1739.85 90.8360  42
   1   0   3 1572.01 118.957  12
   1   0   3 1466.56 78.2636   2
  -1   0  -4 501734. 7635.99  41
   1   0   4 508570. 7717.42  14
   1   0   4 496197. 7729.40  12
   1   0   4 513250. 7694.28  11
  -1   0  -5 2356.79 152.421  41
  -1   0  -5 2412.11 167.067   8
   1   0   5 2012.28 170.002  14
  -1   0  -5 2184.20 184.990  50
   1   0   5 2109.10 179.601  12
   1   0   5 2334.49 181.340  11
  -1   0  -6 4704.57 307.571  50
   1   0   6 5012.77 309.125  14
  -1   0  -6 5560.45 260.676  41
  -1   0  -6 5011.65 283.786   8
   1   0   6 4691.43 301.378  12
   1   0   6 5740.14 333.948  11
   1   0   7 28087.9 924.907  14
   1   0   7 28783.1 930.284  12
  -1   0  -7 33487.5 813.636  41
   1   0   7 32367.0 985.088  25
  -1   0  -7 27363.9 902.242  50
  -1   0  -7 27340.1 861.363  47
   1   0   7 34537.4 1091.96  20
   1   0   7 29561.0 980.983  55
   1   0   7 34253.4 1026.83  11
   1   0   8 143868. 2912.35  11
  -1   0  -8 115170. 2617.51  50
  -1   0  -8 120480. 2605.35  47
   1   0   8 128432. 2771.09  55
   1   0   8 124980. 2955.07  22
   1   0   8 119552. 2670.36  14
  -1   0  -8 153613. 2501.58  41
   1   0   8 133256. 2750.55  25
   1   0   8 145942. 3012.42  20
   1   0   8 126843. 2714.71  12
   1   0   9 1420.87 236.122  14
   1   0   9 1306.88 238.294  55
   1   0   9 1782.56 293.474  20
  -1   0  -9 1583.12 234.747  50
  -1   0  -9 1230.32 212.336  47
  -1   0  -9 1952.32 204.798  41
   1   0   9 952.627 239.840  22
   1   0  10 15.8713 73.1829  55
  -1   0 -10 14.1820 69.3603  47
   1   0  10 93.7923 80.5873  14
   1   0  10 18.2442 84.1237  20
   1   0  10 57.7971 99.3192  22
   1   0  10 27.8442 71.7724  21
  -1   0 -10 77.3791 65.7424  41
  -1   0 -10-12.9330 59.6350  50
  -1   0 -11 227.010 104.929  59
   1   0  11 181.004 121.697  22
   1   0  11 249.641 115.144  21
   1   0  11 129.622 108.879  20
   1   0  12 3834.55 445.227  33
  -1   0 -12 5459.44 410.032  59
   1   0  12 5984.07 421.095  21
   1   0  12 5849.20 495.012  22
   1   0  12 3497.92 415.156  20
  -1   0 -13 1668.62 193.561  53
  -1   0 -13 1893.82 210.262  59
   1   0  13 1747.99 225.608  22
   1   0  13 1544.61 186.778  21
   1   0  14 8.04611 57.1752  33
  -1   0 -14-9.94705 31.4019  59
  -1  -1  13 5282.40 308.343  21
  -1  -1  13 5024.95 340.660  22
   1   1 -13 4946.56 295.472  59
   1   1 -12 3864.24 331.525  59
  -1  -1  12 2963.31 330.077  22
   1   1 -11 957.401 201.363  59
  -1  -1  11 647.476 194.714  22
   1   1 -10 92.4539 90.5817  59
  -1  -1  10 83.9417 112.852  22
   1   1 -10 102.930 81.2465  32
  -1  -1   9 11082.9 735.959  11
   1   1  -9 10119.8 604.605  32
   1   1  -9 10138.7 712.419  50
  -1  -1   9 8943.40 645.621  22
  -1  -1   9 11414.8 625.472  35
   1   1  -9 9786.07 672.278  59
  -1  -1   8 1932.10 276.167  11
   1   1  -8 1722.75 236.224  32
  -1  -1   8 1653.48 240.579  45
   1   1  -8 1627.32 268.766  50
   1   1  -8 1617.98 238.239   8
   1   1  -8 1713.43 269.867  59
  -1  -1   8 1693.45 255.149  22
  -1  -1   8 1434.89 219.098  35
  -1  -1   7 1418.60 203.404  45
  -1  -1   7 1343.60 196.215  35
   1   1  -7 2371.90 279.624  50
  -1  -1   7 2066.50 244.253  22
   1   1  -7 1994.58 228.973  32
   1   1  -7 2010.99 234.890   8
   1   1  -7 2210.38 270.534  59
  -1  -1   7 2052.67 250.818  11
   1   1  -6 39653.0 1089.92   8
   1   1  -6 46630.9 1232.40  50
  -1  -1   6 42253.9 1073.41  10
  -1  -1   6 46485.8 1036.18  40
  -1  -1   6 43035.4 1157.83  11
  -1  -1   5 14590.3 538.742  45
   1   1  -5 17408.1 602.482  50
   1   1  -5 14120.5 532.632   8
  -1  -1   5 13079.1 483.165  14
   1   1  -5 13669.4 449.192   6
   1   1  -5 14943.0 501.202  47
   1   1  -5 16807.8 456.702  41
  -1  -1   5 15995.1 487.066  40
  -1  -1   5 14673.9 510.520  10
  -1  -1   5 15088.3 557.898  11
   1   1  -4 25081.7 537.615  41
   1   1  -4 20324.5 550.780   6
   1   1  -4 22854.2 635.625  50
  -1  -1   4 23291.1 620.479  45
   1   1  -4 20428.4 562.068  47
  -1  -1   4 22430.3 558.516  40
  -1  -1   4 20823.4 588.609  10
  -1  -1   4 21883.6 571.043  44
  -1  -1   4 19822.2 571.590  14
   1   1  -4 20536.1 610.020   8
   1   1  -3 660482. 9438.18  39
  -1  -1   3 642870. 9515.10  10
  -1  -1   3 634283. 9464.23  44
   1   1  -3 636046. 9557.15   8
   1   1  -3 609741. 9513.64  50
  -1  -1   3 614477. 9456.45  40
   1   1  -3 644681. 9394.54  41
  -1  -1   3 618217. 9502.25  45
   1   1  -3 613021. 9458.57  47
  -1  -1   3 638778. 9484.51  14
  -1  -1   3 614453. 9382.04  46
   1   1  -3 637822. 9481.83   6
  -1  -1   3 633338. 9468.22  43
  -1  -1   2 949535. 13718.3  10
   1   1  -2 855708. 13596.8  41
   1   1  -2 939679. 13661.3  47
   1   1  -2 938446. 13693.8   6
  -1  -1   2 999999. 13673.5  14
   1   1  -2 918701. 13652.9  39
  -1  -1   2 903074. 13624.7  46
  -1  -1   2 934772. 13671.3  40
  -1  -1   2 890601. 13660.7  44
  -1  -1   2 908616. 13638.1  43
   1   1  -2 989786. 13615.5   1
   1   1  -2 898355. 13699.7  50
  -1  -1   2 900105. 13672.5  45
  -1  -1   1 160865. 2421.92  10
   1   1  -1 169302. 2272.58  49
   1   1  -1 162914. 2366.06  47
   1   1  -1 159997. 2398.48  39
  -1  -1   1 171291. 2387.72  45
   1   1  -1 161417. 2414.38  50
  -1  -1   1 164062. 2337.31  43
  -1  -1   1 165951. 2387.43  44
  -1  -1   1 161913. 2406.55  40
   1   1  -1 162260. 2384.31   1
  -1  -1   1 160381. 2382.20  46
  -1  -1   1 171172. 2332.84  38
  -1  -1   0 2316.28 96.0260  44
   1   1   0 2537.55 100.635  47
  -1  -1   0 2411.30 90.5504  45
   1   1   0 2413.79 110.130   7
  -1  -1   0 2343.31 61.7985  43
  -1  -1   0 2639.16 101.756  38
  -1  -1   0 2342.48 105.260  46
  -1  -1   0 2059.06 98.1720  10
  -1  -1   0 2302.48 110.582  40
   1   1   0 2305.28 65.7972  12
   1   1   0 2118.27 104.961   1
  -1  -1   0 2122.46 69.5252  11
  -1  -1  -1 83472.5 1279.73  10
   1   1   1 76853.3 1327.42   1
  -1  -1  -1 78948.9 1250.38  41
   1   1   1 86348.0 1311.64  15
  -1  -1  -1 83307.8 1314.05  46
  -1  -1  -1 80655.0 1276.43  44
   1   1   1 79170.3 1304.41   7
  -1  -1  -1 83709.1 1327.73  38
   1   1   1 83108.8 1302.41  12
  -1  -1  -1 82449.5 1329.24  48
  -1  -1  -1 83151.2 1267.94  45
   1   1   2 158721. 2358.00  14
  -1  -1  -2 153047. 2251.26  44
  -1  -1  -2 147271. 2334.44  42
   1   1   2 140511. 2331.42   1
   1   1   2 145367. 2381.55  15
  -1  -1  -2 151896. 2303.12  48
  -1  -1  -2 160033. 2295.73  46
  -1  -1  -2 143928. 2300.87  41
   1   1   2 142229. 2365.00   7
   1   1   2 150725. 2373.64  12
   1   1   3 32117.8 667.338  14
   1   1   3 31269.5 656.944   7
   1   1   3 30541.2 651.964  15
   1   1   3 29090.7 580.863   1
  -1  -1  -3 32436.7 622.837  42
  -1  -1  -3 30611.2 596.390  41
  -1  -1  -3 30348.1 687.067   8
   1   1   3 32286.1 688.541  12
  -1  -1  -4 30494.8 758.702   8
   1   1   4 38402.1 817.417  15
   1   1   4 39848.2 867.797  12
   1   1   4 39809.4 848.944  14
  -1  -1  -4 30313.9 739.209  42
  -1  -1  -4 38360.0 729.095  41
  -1  -1  -4 42292.7 895.986  50
   1   1   5 3661.36 232.403  15
  -1  -1  -5 4330.96 263.512  50
   1   1   5 4074.08 256.834  14
  -1  -1  -5 4225.12 197.777  41
   1   1   5 4339.82 268.317  12
   1   1   6 71949.3 1585.33  14
  -1  -1  -6 73643.7 1375.78  41
   1   1   6 72261.5 1596.40  12
   1   1   7 29584.6 1054.14  55
  -1  -1  -7 29625.4 906.328  50
   1   1   7 26326.6 926.203  14
  -1  -1  -7 30693.0 767.988  41
   1   1   7 27629.9 951.129  12
   1   1   7 32097.8 1154.80  20
   1   1   7 31276.9 1028.61  11
   1   1   8 17070.0 866.672  55
  -1  -1  -8 14070.6 674.752   8
  -1  -1  -8 18781.8 735.585  50
  -1  -1  -8 19727.9 633.568  41
   1   1   8 15861.4 771.238  14
   1   1   8 17039.6 794.496  25
   1   1   8 12973.1 783.705  22
   1   1   8 16395.1 783.629  12
   1   1   8 17934.7 951.471  20
   1   1   9 23515.8 1048.43  14
   1   1   9 24703.6 1142.96  55
  -1  -1  -9 29189.9 966.030  57
  -1  -1  -9 31055.7 1033.72  50
  -1  -1  -9 31318.0 889.102  41
   1   1   9 19766.2 1050.36  22
   1   1   9 24576.3 1074.42  12
  -1  -1  -9 20696.6 902.148  47
   1   1   9 22793.9 1189.06  20
   1   1  10 7461.71 616.321  14
   1   1  10 6348.27 596.351  55
  -1  -1 -10 8991.88 535.915  57
   1   1  10 9507.33 698.636  22
  -1  -1 -10 9491.24 496.644  41
  -1  -1 -10 7312.63 555.142  47
  -1  -1 -10 10436.7 597.890  50
   1   1  10 6618.28 649.334  20
   1   1  11 1624.76 309.905  55
   1   1  11 1828.86 348.756  20
  -1  -1 -12 742.518 155.192  59
   1   1  12 588.480 190.200  20
   1   1  12 848.284 187.795  22
  -1  -1 -13 18054.4 665.542  59
   1   1  13 16459.9 816.778  33
   1   1  13 16281.5 777.602  20
  -1  -1 -14 4723.33 267.196  59
   1   1  14 5633.39 364.900  33
   1   2 -13 80.6290 48.0180  59
  -1  -2  13 126.012 56.0441  21
   1   2 -12 159.619 82.4301  59
  -1  -2  12 11.3262 71.5131  22
  -1  -2  12 9.35692 52.8431  21
   1   2 -11 738.608 182.084  59
  -1  -2  11 856.079 201.043  22
   1   2 -10 1037.41 221.997  59
   1   2 -10 1046.37 215.428  53
  -1  -2  10 1061.52 234.466  22
  -1  -2  10 1210.03 223.741  35
   1   2  -9 9749.55 579.891  32
   1   2  -9 9700.18 622.956  53
  -1  -2   9 9608.00 635.413  22
  -1  -2   9 7760.77 564.751  35
   1   2  -9 10373.2 666.767  59
   1   2  -8 10847.7 593.735  32
   1   2  -8 13244.1 704.953  59
   1   2  -8 12123.8 656.807  53
   1   2  -8 13630.1 736.346  50
  -1  -2   8 12562.1 672.138  22
  -1  -2   8 12039.4 675.747  11
   1   2  -7 14294.9 659.658  32
  -1  -2   7 13740.8 680.540  45
  -1  -2   7 13474.0 657.913  35
   1   2  -7 17421.9 758.982  50
  -1  -2   7 16440.7 694.430  22
   1   2  -7 16980.5 711.827  53
  -1  -2   7 15797.3 710.013  11
   1   2  -7 16636.2 727.585  59
  -1  -2   6 977.288 142.552  10
   1   2  -6 928.150 154.240  32
  -1  -2   6 1189.41 144.328  40
  -1  -2   6 1067.46 162.636  45
  -1  -2   6 1099.21 167.003  11
   1   2  -6 1352.32 180.438  50
   1   2  -6 1163.27 153.839  47
  -1  -2   6 1064.86 161.682  35
   1   2  -6 947.584 154.585  59
  -1  -2   5 5846.84 340.821  11
  -1  -2   5 5804.75 313.657  10
   1   2  -5 5347.97 301.164  47
   1   2  -5 5465.61 290.930   6
  -1  -2   5 6161.53 338.708  45
   1   2  -5 6290.39 343.784  50
  -1  -2   5 5130.75 302.885  14
  -1  -2   5 6143.85 298.148  40
  -1  -2   5 5546.66 315.338  44
  -1  -2   4 104949. 1861.58  44
  -1  -2   4 104240. 1875.64  45
  -1  -2   4 100255. 1858.20  10
   1   2  -4 96215.4 1824.61   6
   1   2  -4 101575. 1882.64  50
  -1  -2   4 97158.6 1865.39  14
   1   2  -4 98115.2 1839.68  47
   1   2  -4 101150. 1772.80  39
  -1  -2   4 100742. 1794.85  40
  -1  -2   4 102781. 1916.59  11
  -1  -2   3 115510. 2064.20  10
   1   2  -3 115281. 1996.61  39
  -1  -2   3 123632. 2045.93  45
   1   2  -3 113900. 2036.16  47
  -1  -2   3 117661. 2078.10  11
   1   2  -3 117485. 2062.70  50
  -1  -2   3 120891. 2027.78  44
  -1  -2   3 115813. 2021.40  40
  -1  -2   3 125167. 1967.25  46
   1   2  -2 218695. 3470.28  47
  -1  -2   2 222431. 3403.88  46
  -1  -2   2 218570. 3443.87  45
  -1  -2   2 215353. 3414.91  48
  -1  -2   2 223147. 3443.53  44
   1   2  -2 220962. 3405.80   1
   1   2  -2 219193. 3483.43  50
  -1  -2   2 217592. 3458.63  40
   1   2  -2 214823. 3454.90  39
  -1  -2   2 218271. 3500.80  10
  -1  -2   2 229474. 3442.16  38
  -1  -2   2 217630. 3466.34  11
   1   2  -1 601424. 8935.43   5
  -1  -2   1 613307. 8927.63  10
   1   2  -1 573642. 8878.01   1
   1   2  -1 596061. 8791.53  49
  -1  -2   1 598472. 8849.29  45
   1   2  -1 607821. 8912.34  50
  -1  -2   1 599354. 8879.26  48
   1   2  -1 587735. 8889.43  47
  -1  -2   1 578624. 8855.83  46
  -1  -2   1 596857. 8909.06  40
   1   2  -1 619976. 8937.59   7
   1   2  -1 578866. 8906.12  39
  -1  -2   1 585571. 8866.03  44
  -1  -2   1 601937. 8866.36  38
  -1  -2   1 600294. 8860.14  11
  -1  -2   0 200017. 3188.11  10
  -1  -2   0 214163. 3209.00  38
  -1  -2   0 217093. 3145.90  11
  -1  -2   0 210745. 3230.62  40
   1   2   0 202332. 3178.74  47
  -1  -2   0 199501. 3178.79  48
   1   2   0 209342. 3226.96   1
   1   2   0 199195. 3210.01   5
   1   2   0 193026. 3189.60   7
  -1  -2   0 208496. 3118.73  45
  -1  -2   0 206337. 3155.27  44
   1   2   0 204910. 3181.20  49
  -1  -2   0 202413. 3164.49  46
   1   2   0 216511. 3231.95  39
  -1  -2  -1 754.802 61.3470  10
   1   2   1 933.941 87.4814   1
   1   2   1 760.153 63.2575  15
   1   2   1 767.394 69.5469   5
  -1  -2  -1 966.694 68.4829  46
   1   2   1 875.848 75.0273  39
  -1  -2  -1 688.063 62.5893  42
  -1  -2  -1 813.975 77.9087  38
   1   2   1 700.625 63.2555   7
  -1  -2  -1 840.009 56.2915  44
   1   2   1 792.871 71.4379  49
  -1  -2  -1 824.770 66.4265  48
   1   2   1 896.974 55.8798   9
  -1  -2  -2 1453.71 87.0903  48
   1   2   2 1490.57 107.260  15
   1   2   2 1424.64 84.6481   9
   1   2   2 1673.62 90.7119  39
   1   2   2 1917.06 128.757   1
   1   2   2 1480.92 98.2638   7
   1   2   2 1610.61 114.035  12
  -1  -2  -2 1498.61 78.6369  41
  -1  -2  -2 1552.75 99.1766  42
  -1  -2  -2 1487.19 105.798  38
  -1  -2  -2 1555.10 82.5043  46
   1   2   2 1940.59 104.051   5
  -1  -2  -3 206462. 2967.50  41
   1   2   3 219837. 3120.82  15
  -1  -2  -3 180391. 2960.12  48
   1   2   3 183030. 2997.24   9
   1   2   3 199083. 3079.90   1
   1   2   3 173915. 3084.60  14
  -1  -2  -3 184920. 3031.12  42
  -1  -2  -3 177480. 3016.43  38
   1   2   3 187408. 3114.87  12
   1   2   3 206890. 3075.10   7
   1   2   4 25464.5 636.132   9
   1   2   4 25079.7 686.828  14
  -1  -2  -4 26176.3 592.495  38
   1   2   4 23378.0 639.043  15
  -1  -2  -4 28109.8 577.244  41
   1   2   4 26368.7 717.629  12
  -1  -2  -4 28900.2 683.553   8
  -1  -2  -5 7915.11 307.685  38
   1   2   5 7612.38 397.825  14
  -1  -2  -5 7881.60 347.213   8
  -1  -2  -5 7889.36 331.560  42
  -1  -2  -5 8697.64 310.261  41
   1   2   5 7793.46 413.552  12
  -1  -2  -6 5151.91 263.895  38
  -1  -2  -6 4583.51 287.663   8
   1   2   6 4030.49 300.004  15
  -1  -2  -6 5851.90 327.317  50
   1   2   6 4728.79 354.728  14
  -1  -2  -6 6340.50 305.548  42
  -1  -2  -6 5443.92 266.429  41
   1   2   6 4890.32 370.326  12
   1   2   7 105662. 2553.46  55
   1   2   7 100057. 2350.98  51
  -1  -2  -7 122741. 2188.33  50
  -1  -2  -7 96167.8 2106.51   8
   1   2   7 98914.1 2348.89  14
  -1  -2  -7 112659. 1994.78  41
   1   2   7 90851.6 2604.11  30
  -1  -2  -7 111866. 1979.83  38
   1   2   7 108191. 2462.40  12
   1   2   7 80395.8 2408.71  20
  -1  -2  -8 3234.35 306.978   8
   1   2   8 3407.68 386.147  12
  -1  -2  -8 3232.90 247.428  41
   1   2   8 2829.41 334.700  51
   1   2   8 3080.87 359.266  25
   1   2   8 3006.29 350.558  14
   1   2   8 2824.26 432.047  30
   1   2   8 3029.97 399.071  55
   1   2   8 2303.39 361.563  20
  -1  -2  -8 4181.98 318.535  50
   1   2   9 238.218 148.325  55
   1   2   9 49.2045 88.7177  14
  -1  -2  -9 237.507 92.9611  50
  -1  -2  -9 220.284 105.600   8
  -1  -2  -9 192.936 75.5309  41
   1   2   9 175.339 114.365  12
   1   2   9 190.235 154.123  20
  -1  -2 -10 34477.3 1087.25  50
   1   2  10 21772.9 1136.57  14
  -1  -2 -10 31075.5 1186.42   8
  -1  -2 -10 26704.3 1078.11  47
   1   2  10 28205.5 1377.54  20
  -1  -2 -10 33230.7 1054.29  57
  -1  -2 -10 31241.5 969.659  41
   1   2  10 22495.7 1213.70  55
  -1  -2 -11 236.767 102.115  57
   1   2  11 112.740 126.326  55
   1   2  11 174.490 137.795  20
  -1  -2 -12 1880.86 234.565  57
  -1  -2 -12 2368.63 246.917  59
   1   2  12 1564.30 282.192  55
   1   2  12 2344.93 332.367  20
   1   2  13 1445.45 233.124  33
  -1  -2 -13 1557.86 180.198  59
  -1  -2 -13 1429.68 183.357  57
   1   2  13 1707.14 237.201  20
   1   2  14 300.666 91.9614  33
  -1  -2 -14 356.197 73.6707  59
   1   2  14 354.927 88.1577  20
   1   3 -12 286.403 89.9936  59
  -1  -3  12 445.101 120.408  21
   1   3 -11 4080.29 353.029  53
  -1  -3  11 3601.04 360.904  22
   1   3 -11 3918.89 357.933  59
  -1  -3  11 4849.30 415.717  35
  -1  -3  10 11158.2 705.710  35
   1   3 -10 13688.2 726.146  59
   1   3 -10 12616.6 692.025  53
  -1  -3  10 13070.7 720.605  22
   1   3  -9 5433.68 447.861  59
   1   3  -9 5939.97 464.029  53
  -1  -3   8 1270.10 226.780  35
   1   3  -8 1762.07 245.026  53
   1   3  -8 1814.94 247.810  59
  -1  -3   8 1673.66 250.145  11
   1   3  -8 1524.10 238.829  50
   1   3  -7 2751.54 284.155  50
   1   3  -7 2594.10 267.959  59
   1   3  -7 2750.13 267.681  47
   1   3  -7 2593.61 270.254  53
  -1  -3   7 2496.09 279.572  35
  -1  -3   7 2527.86 285.202  11
  -1  -3   6 18511.3 666.918  10
   1   3  -6 19301.1 765.387  32
   1   3  -6 17844.9 684.157  59
   1   3  -6 17507.7 681.510  53
   1   3  -6 18869.0 710.142  50
   1   3  -6 17577.2 669.880  47
  -1  -3   6 20159.0 749.785  45
  -1  -3   6 20264.2 672.460  40
  -1  -3   6 19338.1 725.563  35
  -1  -3   6 19364.1 747.384  11
  -1  -3   5 79942.8 1689.97  10
   1   3  -5 83620.9 1705.83   6
  -1  -3   5 84077.2 1789.25  44
  -1  -3   5 86870.1 1746.32  35
  -1  -3   5 88034.6 1771.31  45
  -1  -3   5 82989.3 1786.47  11
   1   3  -5 80857.9 1709.39  47
   1   3  -5 82011.9 1733.23  50
  -1  -3   5 83960.6 1664.78  40
  -1  -3   4 17424.1 570.500  10
   1   3  -4 17320.1 574.356  50
   1   3  -4 17743.2 581.806  47
  -1  -3   4 19138.0 583.975  45
  -1  -3   4 19218.0 602.816  44
  -1  -3   4 18251.8 560.333  40
   1   3  -4 17923.4 534.191  39
  -1  -3   4 17980.0 607.215  11
  -1  -3   3 194726. 3260.77  10
  -1  -3   3 198873. 3220.43  45
  -1  -3   3 200128. 3238.96  44
   1   3  -3 189618. 3250.09  50
  -1  -3   3 192082. 3221.68  40
  -1  -3   3 189849. 3255.46  11
   1   3  -3 190328. 3251.75  47
   1   3  -3 190743. 3203.63  39
  -1  -3   2 7783.09 302.018  38
   1   3  -2 7814.79 316.853   5
  -1  -3   2 7992.74 318.573  10
  -1  -3   2 8248.42 297.223  44
  -1  -3   2 7867.65 260.533  48
   1   3  -2 8015.80 311.551  50
   1   3  -2 8069.99 287.054   1
  -1  -3   2 8858.10 298.756  46
   1   3  -2 7892.94 311.199  47
  -1  -3   2 8152.47 288.291  45
   1   3  -2 7501.72 308.745   7
  -1  -3   2 7848.03 307.155  40
   1   3  -2 8743.32 325.579  39
  -1  -3   2 7443.27 294.309  11
   1   3  -1 1614.08 125.986   1
   1   3  -1 1184.07 113.268   5
  -1  -3   1 1524.80 122.542  10
  -1  -3   1 1425.27 105.110  44
   1   3  -1 1446.63 124.155  39
   1   3  -1 1300.64 110.043   7
  -1  -3   1 1400.44 105.849  46
  -1  -3   1 1373.34 97.8429  45
  -1  -3   1 1262.11 114.237  40
  -1  -3   1 1308.14 113.195  38
   1   3  -1 1326.65 110.777  47
  -1  -3   1 1421.41 101.305  48
  -1  -3   0 6796.77 252.442  10
  -1  -3   0 6574.18 231.838  48
  -1  -3   0 6938.58 281.852  38
  -1  -3   0 7287.08 282.727  40
   1   3   0 6742.93 252.244  47
   1   3   0 6218.54 241.245   7
  -1  -3   0 6406.88 216.545  42
  -1  -3   0 6960.28 239.047  46
   1   3   0 6510.06 234.610  49
  -1  -3   0 6593.50 223.879  44
   1   3   0 7628.92 295.568  39
   1   3   0 6921.78 274.615   5
  -1  -3  -1 547144. 8189.03  44
   1   3   1 561730. 8189.92   9
  -1  -3  -1 581431. 8271.78  10
  -1  -3  -1 554767. 8364.52  40
  -1  -3  -1 557099. 8247.73  42
   1   3   1 540519. 8249.88  15
  -1  -3  -1 564819. 8253.31  48
   1   3   1 545038. 8342.45  39
   1   3   1 538711. 8252.43   7
  -1  -3  -1 560830. 8245.47  46
   1   3   1 533357. 8415.07   1
   1   3   1 562012. 8342.00   5
   1   3   2 208591. 3275.49   7
   1   3   2 205640. 3340.50  49
  -1  -3  -2 203929. 3229.63  46
  -1  -3  -2 204927. 3262.62  48
   1   3   2 201636. 3450.10   1
   1   3   2 212415. 3350.42   5
  -1  -3  -2 209743. 3291.00  42
   1   3   3 3816.78 243.386   1
   1   3   3 3056.52 197.408  49
  -1  -3  -3 3524.25 185.402  48
   1   3   3 4551.96 219.574  15
  -1  -3  -3 3540.08 199.122  42
   1   3   3 3306.91 216.745  12
   1   3   3 3543.13 187.286   7
  -1  -3  -3 4441.70 213.726  38
   1   3   4 1017.63 112.456  15
  -1  -3  -4 829.111 94.9019  38
  -1  -3  -4 996.503 116.627   8
  -1  -3  -4 947.022 91.2189  41
   1   3   4 1060.89 106.494   7
   1   3   4 708.186 115.382  12
   1   3   4 1015.60 129.478  14
  -1  -3  -4 675.785 87.7684  48
  -1  -3  -5 93779.5 1741.42  42
   1   3   5 71808.6 1847.79  12
   1   3   5 94151.6 1779.67  15
   1   3   5 84883.7 1853.22  14
  -1  -3  -5 107190. 1776.95  50
  -1  -3  -5 83876.7 1613.78  41
  -1  -3  -5 86449.5 1660.68  38
  -1  -3  -5 103654. 1794.24   8
   1   3   6 44.2586 74.3737  12
  -1  -3  -6 17.1109 29.4090  50
   1   3   6 49.0522 65.9439  14
  -1  -3  -6 82.3396 45.6335  42
  -1  -3  -6 14.0974 32.5063  41
  -1  -3  -6 71.5866 47.6467   8
  -1  -3  -6 74.5397 44.3750  38
   1   3   6 29.4650 55.0332  15
   1   3   7 2459.81 307.199  51
   1   3   7 3804.19 439.189  30
  -1  -3  -7 3536.11 261.637  50
   1   3   7 2107.90 318.282  55
   1   3   7 2981.13 284.270  15
  -1  -3  -7 3023.02 226.219  38
  -1  -3  -7 3234.89 264.289   8
  -1  -3  -7 3784.76 256.701  42
  -1  -3  -7 2804.15 218.107  41
   1   3   7 2710.52 317.221  14
   1   3   7 2310.54 310.355  12
   1   3   7 2976.79 365.556  20
  -1  -3  -8 33537.8 1046.24   8
   1   3   8 28302.6 1281.67  55
   1   3   8 41782.5 1606.16  30
   1   3   8 25609.6 1139.39  51
   1   3   8 26947.7 1173.93  14
  -1  -3  -8 31164.0 897.330  41
   1   3   8 27861.8 1230.48  12
  -1  -3  -8 36054.5 991.533  50
   1   3   8 34814.2 1377.56  20
   1   3   9 7500.84 611.848  51
  -1  -3  -9 10326.0 519.498  50
   1   3   9 8739.59 712.046  55
   1   3   9 13903.7 932.553  30
   1   3   9 8769.64 671.822  14
  -1  -3  -9 10378.5 499.710  41
   1   3   9 7903.55 674.055  12
  -1  -3  -9 10045.4 586.682   8
   1   3   9 11457.6 794.095  20
  -1  -3 -10 7324.34 456.435  57
   1   3  10 7345.93 650.947  55
   1   3  10 9031.67 703.859  20
  -1  -3 -11 4744.45 370.848  57
   1   3  11 4970.33 502.719  55
   1   3  12 60815.9 1764.99  55
  -1  -3 -12 60955.7 1468.50  59
  -1  -3 -12 61102.0 1536.94  57
   1   3  12 64596.6 1796.59  20
   1   3  13 426.377 118.802  55
  -1  -3 -13 433.859 103.653  57
   1   3  13 389.192 116.991  20
   1   3  14 810.401 127.787  33
   1   3  14 796.618 121.810  20
   1   4 -12 510.446 96.4756  53
   1   4 -12 460.370 94.3788  59
   1   4 -11 2788.14 272.697  53
  -1  -4  11 2364.76 279.325  21
   1   4 -11 3096.08 280.751  59
  -1  -4  11 3193.84 339.984  35
   1   4 -10 3234.58 313.116  59
   1   4 -10 2977.04 309.536  53
  -1  -4  10 2097.76 312.375  35
   1   4 -10 2955.03 291.320  52
   1   4  -9 3447.66 332.341  59
  -1  -4   9 3133.80 374.373  35
   1   4  -9 2868.70 293.884  52
   1   4  -9 3736.96 350.503  53
   1   4  -8 1993.49 249.972  59
   1   4  -8 2266.70 268.304  53
  -1  -4   8 2139.39 291.292  35
   1   4  -7 778.314 150.101  59
   1   4  -7 911.901 166.120  47
   1   4  -7 723.145 150.857  50
   1   4  -7 831.869 158.449  53
  -1  -4   7 1071.91 194.800  11
  -1  -4   7 1380.86 215.529  35
  -1  -4   6 17819.8 820.995  44
  -1  -4   6 17509.7 823.068  17
   1   4  -6 15386.0 642.271  53
   1   4  -6 15943.4 657.995  50
  -1  -4   6 18151.5 686.576  40
   1   4  -6 15151.9 634.606  59
   1   4  -6 15486.0 651.694  47
  -1  -4   6 17744.5 740.100  11
  -1  -4   6 16772.3 688.903  35
  -1  -4   5 37337.3 1014.94  10
   1   4  -5 37921.8 975.885  39
   1   4  -5 37597.8 1045.86  47
  -1  -4   5 43551.5 1188.81  44
  -1  -4   5 38500.4 1106.15  11
  -1  -4   5 39803.3 1037.79  40
   1   4  -5 36843.9 1028.51  50
  -1  -4   5 44964.7 1228.72  17
  -1  -4   5 38338.3 1040.45  35
   1   4  -5 36240.8 1027.55  53
  -1  -4   5 37053.6 1001.08  34
  -1  -4   4 3880.34 265.087  10
   1   4  -4 3781.03 265.650  53
   1   4  -4 3922.10 274.495  47
   1   4  -4 4027.28 261.304  39
   1   4  -4 4929.40 310.101   7
  -1  -4   4 3755.55 256.803  40
   1   4  -4 3918.95 267.621  50
  -1  -4   4 4533.65 297.405  44
  -1  -4   4 3883.77 280.003  11
   1   4  -3 702.609 109.998  39
  -1  -4   3 424.194 88.3185  10
  -1  -4   3 615.465 103.995  40
  -1  -4   3 568.153 108.434  46
   1   4  -3 630.403 102.356   7
   1   4  -3 452.439 89.2596  50
  -1  -4   3 616.956 100.921  44
   1   4  -3 415.725 88.4212  47
   1   4  -2 31486.7 835.999   5
   1   4  -2 34939.2 868.142  39
  -1  -4   2 31862.3 810.808  10
   1   4  -2 29902.8 769.413   7
  -1  -4   2 32833.8 832.454  40
  -1  -4   2 35379.4 839.262  46
   1   4  -2 36024.9 827.848   1
   1   4  -2 32789.9 813.970  47
  -1  -4   2 31423.6 822.439  38
  -1  -4   2 33899.4 741.495  48
  -1  -4   2 33333.7 791.209  44
   1   4  -1 61028.7 1301.80   5
  -1  -4   1 62078.3 1248.73  10
  -1  -4   1 61762.6 1280.73  40
  -1  -4   1 64254.5 1187.28  48
  -1  -4   1 63603.5 1244.25  46
  -1  -4   1 60706.0 1299.13  38
  -1  -4   1 59663.0 1192.06  44
   1   4  -1 68632.5 1344.84   1
   1   4  -1 56366.3 1189.65   7
   1   4  -1 68103.3 1355.42  39
   1   4  -1 62697.6 1242.16  47
   1   4   0 7907.84 300.093   7
   1   4   0 8662.85 329.490  47
   1   4   0 8679.76 393.139   1
  -1  -4   0 7814.67 286.520  44
  -1  -4   0 8337.58 303.962  48
   1   4   0 7308.97 280.000  49
  -1  -4   0 7640.91 358.166  38
  -1  -4   0 8114.38 313.355  46
  -1  -4   0 8068.63 347.118  40
   1   4   0 8599.00 375.798  39
   1   4   0 8065.28 364.337   5
  -1  -4   0 8452.33 325.436  10
   1   4   1 88991.6 1470.21  49
   1   4   1 73429.4 1613.14   1
  -1  -4  -1 76617.1 1439.60  46
   1   4   1 80387.4 1443.74  15
   1   4   1 83732.9 1453.97   7
   1   4   1 74368.9 1533.63  39
  -1  -4  -1 83475.3 1437.21  42
  -1  -4  -1 72563.8 1521.42  40
  -1  -4  -1 62884.9 1513.94  38
  -1  -4  -1 78777.8 1449.11  48
   1   4   1 82894.7 1597.77   5
  -1  -4  -2 2125.62 162.954  48
   1   4   2 2310.30 213.210   1
  -1  -4  -2 1988.44 147.624  46
   1   4   2 2379.18 163.763  15
   1   4   2 2367.27 160.666   7
   1   4   2 2528.01 167.788  49
  -1  -4  -2 1990.53 153.590  42
  -1  -4  -2 1852.97 165.253  40
  -1  -4  -2 2477.37 189.135  38
   1   4   2 2343.71 195.587   5
  -1  -4  -3 8652.27 380.022  42
   1   4   3 12840.4 521.431   1
   1   4   3 13235.8 438.193  49
  -1  -4  -3 9042.70 377.752  48
   1   4   3 10530.8 374.355   7
   1   4   3 11764.0 406.112  15
  -1  -4  -3 14092.8 450.592  38
   1   4   4 40.6040 38.9269  15
   1   4   4 28.5740 35.2224   7
  -1  -4  -4 46.6560 41.4098  42
  -1  -4  -4 100.791 43.5719  48
  -1  -4  -4 53.2191 38.8086   8
  -1  -4  -4 87.1882 40.8338  38
   1   4   4 63.8968 54.1323  12
  -1  -4  -5 22144.9 661.299   8
   1   4   5 20699.5 635.437  15
   1   4   5 21405.3 714.736  14
  -1  -4  -5 20207.9 645.445  42
  -1  -4  -5 21577.9 614.258  38
   1   4   5 20721.7 755.854  12
  -1  -4  -6 184730. 3185.22   8
  -1  -4  -6 190612. 3211.46  58
   1   4   6 169469. 3156.81  16
   1   4   6 182638. 3411.09  51
   1   4   6 170475. 3195.45  15
   1   4   6 177339. 3378.13  14
  -1  -4  -6 186692. 3113.37  38
  -1  -4  -6 187753. 3179.15  42
   1   4   6 170291. 3460.15  12
   1   4   7 4525.76 423.295  55
   1   4   7 4978.44 418.087  51
   1   4   7 4315.82 338.405  15
   1   4   7 4501.54 320.824  16
  -1  -4  -7 5291.92 324.151  42
  -1  -4  -7 4798.88 322.509   8
  -1  -4  -7 5453.53 314.254  38
   1   4   7 5452.33 462.260  12
  -1  -4  -7 5401.02 330.581  58
   1   4   7 4783.63 407.874  14
   1   4   7 5408.50 452.836  20
  -1  -4  -8 14957.7 657.605   8
   1   4   8 12205.3 611.301  16
   1   4   8 16072.0 869.818  55
   1   4   8 15449.2 819.667  51
  -1  -4  -8 16154.4 624.231  42
   1   4   8 18867.5 990.683  30
   1   4   8 14301.1 845.141  12
   1   4   8 16671.3 861.433  20
   1   4   8 14648.3 804.299  14
   1   4   9 5619.83 523.579  55
   1   4   9 4467.00 455.641  51
   1   4   9 4838.05 485.459  14
   1   4   9 4644.51 498.805  12
   1   4   9 5307.28 496.330  20
  -1  -4  -9 4517.01 379.081   8
  -1  -4 -10 40181.1 1340.73  32
   1   4  10 38969.9 1466.99  55
   1   4  10 41606.6 1463.81  20
  -1  -4 -10 37613.4 1148.91  57
  -1  -4 -11 10027.0 540.510  57
   1   4  11 12000.9 702.492  20
   1   4  11 11352.0 703.325  55
  -1  -4 -12 596.102 130.159  57
   1   4  12 695.111 160.635  20
   1   4  12 586.144 152.481  55
   1   4  13 24.0029 52.1755  55
  -1  -4 -13 35.5400 47.7795  57
   1   4  13 48.1372 57.0122  20
   1   5 -11 5441.42 340.045  53
  -1  -5  11 4876.58 399.819  35
   1   5 -10 56.2471 57.1015  52
   1   5 -10 9.04787 57.1296  53
  -1  -5  10 80.7189 84.9424  35
   1   5  -9 190.616 86.3118  52
  -1  -5   9 221.107 114.894  35
   1   5  -9 99.9553 72.9072  53
   1   5  -8 9.46324 53.4413  52
   1   5  -8 10.0881 54.5444  53
  -1  -5   8 25.6709 72.4849  35
   1   5  -7 4075.69 339.405  53
   1   5  -7 3800.31 327.785  52
  -1  -5   7 4958.70 399.634  35
   1   5  -7 3736.94 332.831  47
   1   5  -6 3128.64 288.850  53
  -1  -5   6 4245.42 435.188  44
  -1  -5   6 3905.03 342.499  40
  -1  -5   6 3608.13 396.381  17
   1   5  -6 2817.54 277.777  52
   1   5  -6 3189.92 295.385  47
  -1  -5   6 3593.00 317.303  35
   1   5  -5 15840.6 659.782  47
   1   5  -5 15628.2 653.505  52
  -1  -5   5 18922.7 810.429  44
  -1  -5   5 17729.2 709.593  40
   1   5  -5 15544.5 641.298  53
   1   5  -5 16376.9 646.250  39
  -1  -5   5 19498.0 822.213  17
  -1  -5   5 16435.2 654.217  35
  -1  -5   5 16296.5 649.644  10
  -1  -5   5 16849.7 653.344  34
  -1  -5   4 4112.46 295.080  10
   1   5  -4 3573.05 279.530  47
  -1  -5   4 4342.79 333.857  17
   1   5  -4 3659.16 282.780  53
   1   5  -4 3535.31 283.571  52
  -1  -5   4 3711.58 304.930  44
  -1  -5   4 3899.30 298.526  40
   1   5  -4 3753.17 292.057  39
  -1  -5   4 3544.97 277.097  34
  -1  -5   3 530.261 105.339  10
  -1  -5   3 537.385 108.840  34
  -1  -5   3 592.222 115.199  44
   1   5  -3 638.942 119.740  52
   1   5  -3 733.276 122.370  47
  -1  -5   3 582.829 134.398  46
  -1  -5   3 663.678 119.747  40
   1   5  -3 664.492 130.329  39
   1   5  -3 747.537 124.914  53
  -1  -5   3 512.197 107.984  17
  -1  -5   2 9085.90 413.446  10
   1   5  -2 8765.73 452.036   5
   1   5  -2 8855.21 404.276  47
   1   5  -2 8930.59 457.432  39
  -1  -5   2 8736.15 435.573  38
  -1  -5   2 9054.55 398.829  44
  -1  -5   2 8507.06 438.922  46
   1   5  -1 239.651 80.7710   5
   1   5  -1 267.254 65.5522   7
  -1  -5   1 262.848 73.6959  10
  -1  -5   1 199.685 60.4545  48
   1   5  -1 205.374 76.5183   1
   1   5  -1 207.439 63.0226  47
  -1  -5   1 194.787 72.5147  46
  -1  -5   1 248.509 66.4122  44
   1   5  -1 210.058 83.0203  39
  -1  -5   1 514.364 111.292  38
   1   5   0 46910.9 1174.66  39
   1   5   0 47345.8 1002.20   7
   1   5   0 42414.6 1183.46   1
  -1  -5   0 46290.6 1067.34  48
  -1  -5   0 44307.3 1080.54  46
   1   5   0 45258.4 1008.74  15
   1   5   0 43852.4 976.341  49
  -1  -5   0 45594.1 1210.00  38
   1   5   0 52207.1 1265.77   5
  -1  -5   0 47918.0 1028.19  44
   1   5   0 52858.5 1116.73  47
   1   5   1 1336.20 131.846   7
  -1  -5  -1 750.726 134.250  38
   1   5   1 1093.25 162.607   1
   1   5   1 1114.21 122.160  15
   1   5   1 1122.69 116.798  49
  -1  -5  -1 994.161 128.685  48
  -1  -5  -1 825.435 120.180  46
   1   5   1 1191.72 150.069  39
   1   5   1 836.784 145.853   5
  -1  -5  -2 61228.1 1445.42  46
   1   5   2 99969.8 1842.37   1
  -1  -5  -2 58889.1 1431.60  42
   1   5   2 88697.6 1528.56   7
   1   5   2 79778.3 1516.20  15
  -1  -5  -2 78538.9 1651.40  38
   1   5   2 88914.5 1492.22  49
  -1  -5  -2 62905.1 1480.52  48
   1   5   2 66708.4 1624.65   5
   1   5   3 2282.00 188.364  15
   1   5   3 1994.23 170.161   7
  -1  -5  -3 1865.48 180.852  48
  -1  -5  -3 2361.07 206.143  38
   1   5   3 2373.34 184.018  49
  -1  -5  -3 2118.81 187.454  42
  -1  -5  -4 221392. 3835.07  42
   1   5   4 228868. 3872.91  12
   1   5   4 248606. 4029.08   1
  -1  -5  -4 218356. 3852.39   8
   1   5   4 228873. 3746.80   7
  -1  -5  -4 221806. 3811.48  48
   1   5   4 210213. 3780.26  49
   1   5   4 229789. 3784.29  15
  -1  -5  -4 240073. 3819.00  38
   1   5   5 4530.83 302.719  51
   1   5   5 4499.25 299.433  52
   1   5   5 4448.80 281.072  15
   1   5   5 5057.85 305.870  16
   1   5   5 4604.69 307.714  56
  -1  -5  -5 4369.39 273.235  38
  -1  -5  -5 4887.53 307.721  42
  -1  -5  -5 5000.92 307.351   8
   1   5   5 4442.86 322.286  12
   1   5   5 4632.20 311.222  14
   1   5   6 216.445 76.3073  15
   1   5   6 174.555 66.6689  16
   1   5   6 273.638 91.4815  51
   1   5   6 229.474 88.7656  14
  -1  -5  -6 297.266 83.6556   8
  -1  -5  -6 279.827 83.6078  58
  -1  -5  -6 250.480 72.9890  38
  -1  -5  -6 331.117 86.0187  42
   1   5   6 189.730 87.7367  12
  -1  -5  -7 3615.68 285.472  58
   1   5   7 3579.00 334.199  51
  -1  -5  -7 3636.78 287.633   8
   1   5   7 4388.45 429.477  30
  -1  -5  -7 3549.95 279.093  42
   1   5   7 3263.55 288.298  15
  -1  -5  -7 3865.97 279.121  38
   1   5   7 3431.74 330.719  14
   1   5   7 3350.95 349.418  12
   1   5   7 2997.64 264.321  16
   1   5   8 34910.3 1139.42  15
   1   5   8 39951.3 1336.67  55
   1   5   8 38819.5 1313.67  14
   1   5   8 38472.4 1301.71  51
  -1  -5  -8 38897.0 1092.13  58
  -1  -5  -8 40946.3 1126.34  42
   1   5   8 47437.4 1553.39  30
  -1  -5  -8 36908.8 1112.82   8
   1   5   8 40776.5 1403.33  12
   1   5   8 32213.5 1061.40  16
   1   5   9 183.605 124.711  30
   1   5   9 96.5515 87.1114  51
   1   5   9 99.5974 95.6581  55
   1   5   9 248.736 112.949  20
  -1  -5 -10 2042.15 269.592  32
   1   5  10 1746.47 275.211  55
   1   5  10 1527.34 248.921  51
   1   5  10 2101.63 331.034  30
  -1  -5 -10 1860.84 225.677  57
   1   5  10 1643.21 253.361  20
   1   5  11 3565.57 356.812  55
  -1  -5 -11 3824.72 353.743  32
  -1  -5 -11 3665.97 310.484  57
   1   5  11 4428.35 436.280  30
   1   5  11 3606.91 350.130  20
   1   5  12 2790.30 306.960  30
  -1  -5 -12 2115.74 227.990  57
   1   5  12 2233.31 253.280  55
   1   5  12 2108.43 242.505  20
  -1  -5 -13 3783.94 271.426  57
   1   5  13 3319.06 254.603  55
   1   5  13 3280.46 254.430  20
  -1  -6  10 426.419 135.668  29
   1   6 -10 550.173 118.428  53
   1   6 -10 487.426 102.966  52
  -1  -6  10 467.566 136.344  35
   1   6  -9 237.787 86.4970  53
   1   6  -9 117.077 67.3788  52
  -1  -6   9 236.179 103.703  35
   1   6  -8 483.732 123.552  52
  -1  -6   8 620.989 156.515  35
   1   6  -8 433.674 122.417  53
   1   6  -7 812.102 154.817  52
  -1  -6   7 637.510 206.799  17
   1   6  -7 711.829 147.995  53
  -1  -6   7 772.727 167.238  35
  -1  -6   6 33736.3 1305.86  17
   1   6  -6 28756.4 972.384  53
   1   6  -6 29201.7 978.099  52
  -1  -6   6 27433.2 969.981  24
  -1  -6   6 28310.2 992.589  35
  -1  -6   6 31984.1 1039.91  34
  -1  -6   5 24017.5 883.306  24
   1   6  -5 24147.0 865.706  53
  -1  -6   5 26147.9 911.191  34
   1   6  -5 25084.1 884.565  52
   1   6  -5 24923.5 884.565  47
   1   6  -5 25832.9 936.336  39
  -1  -6   5 27520.0 1062.44  17
  -1  -6   5 25947.3 900.412  10
  -1  -6   4 8358.15 518.927  17
   1   6  -4 8206.72 460.866  53
   1   6  -4 8548.95 477.078  52
  -1  -6   4 7702.05 457.544  24
   1   6  -4 8893.49 452.106  56
   1   6  -4 8777.59 480.812  47
  -1  -6   4 8152.15 510.515  44
   1   6  -4 8139.35 506.617  39
  -1  -6   4 8796.50 489.121  34
  -1  -6   4 8558.23 476.208  10
  -1  -6   3 13493.0 612.042  17
   1   6  -3 13141.4 578.764  52
   1   6  -3 12867.7 573.028  47
  -1  -6   3 11491.0 550.901  24
  -1  -6   3 15713.0 732.564  46
   1   6  -3 13274.2 653.568  39
  -1  -6   3 13142.5 607.220  44
  -1  -6   3 14001.7 613.331  34
   1   6  -3 14358.4 574.404  56
   1   6  -3 13186.8 575.221  53
  -1  -6   2 79521.1 1764.73  44
   1   6  -2 84257.0 1985.06   5
  -1  -6   2 81381.3 1787.58  17
   1   6  -2 85737.8 1757.57  56
   1   6  -2 85889.4 1772.44  53
   1   6  -2 80803.1 1765.26  52
  -1  -6   2 73647.9 1732.04  24
   1   6  -2 85920.6 1791.67  47
  -1  -6   2 78721.9 1868.93  46
   1   6  -2 69553.1 1842.88  39
  -1  -6   2 82638.0 1946.28  54
  -1  -6   2 86250.7 1849.60  34
  -1  -6   1 28618.7 979.202  54
   1   6  -1 26623.6 984.486   1
  -1  -6   1 33849.6 949.607  17
  -1  -6   1 43661.9 1145.76   4
   1   6  -1 35279.2 960.150  52
   1   6  -1 36034.3 972.207  47
   1   6  -1 28694.4 815.768  15
  -1  -6   1 28705.5 944.670  46
  -1  -6   1 32742.8 931.365  44
   1   6  -1 35613.6 1153.61   5
  -1  -6   1 31074.9 938.648  24
   1   6  -1 30947.8 1020.77  39
  -1  -6   1 33738.3 1129.40  38
   1   6  -1 33921.4 938.507  56
  -1  -6   1 36464.8 1025.34  34
  -1  -6   0 8447.58 454.712  34
   1   6   0 8731.32 426.690  52
   1   6   0 7891.81 483.375   1
   1   6   0 7381.78 391.851  56
  -1  -6   0 6717.56 483.601  38
  -1  -6   0 6368.76 390.114  46
  -1  -6   0 7076.38 427.424  54
   1   6   0 9049.98 417.442  16
  -1  -6   0 6276.28 379.504  48
   1   6   0 8201.21 457.014  39
  -1  -6   0 7545.59 425.347  24
   1   6   0 7027.55 351.641  15
   1   6   0 7452.77 497.664   5
   1   6   1 31183.3 968.801   1
  -1  -6  -1 18807.1 708.784  48
   1   6   1 20145.7 697.512  56
  -1  -6  -1 23470.1 812.901  34
   1   6   1 27798.8 811.221  16
  -1  -6  -1 19512.9 740.696  54
   1   6   1 23521.3 755.120  52
   1   6   1 23460.0 701.223  15
   1   6   1 22270.9 635.501  49
  -1  -6  -1 19109.3 703.542  46
  -1  -6  -1 23877.4 832.996  24
  -1  -6  -1 17707.5 803.077  38
   1   6   1 18573.2 822.353   5
   1   6   2 898.732 171.369   5
   1   6   2 1053.11 137.890  31
   1   6   2 753.966 130.603  52
   1   6   2 785.271 110.125  49
   1   6   2 688.883 121.649  15
  -1  -6  -2 709.423 120.109  46
   1   6   2 1159.13 178.664   1
  -1  -6  -2 774.479 154.024  24
  -1  -6  -2 756.854 134.043  48
  -1  -6  -2 898.635 148.726  54
  -1  -6  -2 785.552 154.604  38
   1   6   2 936.252 140.021  56
   1   6   2 1415.46 180.530  16
   1   6   3 31806.0 934.905  16
   1   6   3 29376.9 882.703  52
   1   6   3 33153.2 998.074   1
   1   6   3 28746.8 826.239   7
  -1  -6  -3 31007.7 881.379   4
   1   6   3 29172.7 859.174  56
  -1  -6  -3 28786.7 871.397  48
   1   6   3 27002.2 773.715  49
   1   6   3 28066.6 836.094  15
  -1  -6  -3 28328.0 959.144  24
  -1  -6  -3 29716.9 849.045  42
  -1  -6  -3 27615.1 912.506  38
   1   6   4 9925.17 477.513  16
   1   6   4 8994.38 478.044   1
  -1  -6  -4 8241.79 442.308  38
   1   6   4 8515.29 424.995  56
   1   6   4 8375.98 422.480  12
   1   6   4 8185.00 412.703  51
   1   6   4 7808.31 390.655  49
   1   6   4 8311.31 409.717  15
  -1  -6  -4 9643.81 491.411  24
  -1  -6  -4 9101.82 437.125  42
   1   6   4 8451.68 395.593   7
   1   6   4 8852.41 436.570  52
  -1  -6  -4 8512.72 446.358   8
  -1  -6  -4 8891.14 443.107  48
  -1  -6  -5 40590.3 1087.11   8
   1   6   5 37334.9 1049.78  52
   1   6   5 39207.7 1063.67  56
   1   6   5 37378.9 1068.30  14
  -1  -6  -5 43452.5 1086.79  48
  -1  -6  -5 41742.4 1104.63  24
   1   6   5 41589.7 1093.39  16
  -1  -6  -5 43123.8 1104.49  42
  -1  -6  -5 37148.9 1040.89  38
   1   6   5 37735.1 1030.41  15
   1   6   5 35645.1 1064.43  12
   1   6   5 38432.2 1057.03  51
  -1  -6  -6 78.6793 52.8852   8
   1   6   6-7.65379 39.4575  16
   1   6   6 12.7705 65.8348  30
   1   6   6 8.92229 38.4839  14
  -1  -6  -6 112.369 59.9620  42
   1   6   6-8.43891 47.6571  51
   1   6   6 77.9013 63.4983  12
  -1  -6  -6 16.2443 43.9157  58
   1   6   6-7.68997 45.2010  15
  -1  -6  -7 866.109 150.438   8
   1   6   7 783.091 149.207  15
   1   6   7 813.165 162.497  51
  -1  -6  -7 1017.54 163.044  58
   1   6   7 898.900 175.228  14
   1   6   7 806.774 175.146  12
   1   6   7 755.482 142.352  16
   1   6   7 1135.09 223.746  30
  -1  -6  -7 845.537 149.910  42
   1   6   8 1112.10 180.870  16
  -1  -6  -8 1154.13 183.672   8
   1   6   8 1261.48 242.562  30
  -1  -6  -8 1270.71 186.647  58
   1   6   8 1070.25 184.596  15
   1   6   8 1401.05 222.196  51
   1   6   9 30147.5 1199.58  30
  -1  -6  -9 27138.1 933.561  58
   1   6   9 26816.4 1027.09  55
   1   6   9 23570.2 897.520  16
   1   6   9 26805.9 1035.75  51
  -1  -6  -9 27104.1 906.889  57
  -1  -6 -10 94.8267 77.2993  32
  -1  -6 -10 76.5243 64.3017  58
  -1  -6 -10 97.9276 64.9106  57
   1   6  10 11.6234 68.3266  55
   1   6  10 14.6070 85.8622  30
   1   6  10 80.0541 76.8750  51
  -1  -6 -11 274.399 101.884  32
   1   6  11 535.662 155.653  30
   1   6  11 209.627 97.7412  55
  -1  -6 -11 345.265 99.0960  57
  -1  -6 -12 804.556 144.583  32
   1   6  12 864.124 165.969  30
   1   6  12 632.061 124.651  55
  -1  -6 -12 849.880 140.563  57
   1   7 -10 510.039 94.9401  53
  -1  -7   9 8984.42 604.669  29
   1   7  -9 8732.64 417.213  52
   1   7  -9 8575.55 423.409  53
  -1  -7   9 9398.27 505.990  35
   1   7  -8 9116.93 468.655  53
   1   7  -8 8771.96 453.327  52
  -1  -7   8 8429.40 501.533  35
   1   7  -7 6084.04 399.592  53
   1   7  -7 5937.88 393.084  52
  -1  -7   7 6928.90 589.227  17
  -1  -7   7 5465.69 405.645  35
   1   7  -6 3439.42 311.170  53
  -1  -7   6 2955.45 372.785  17
   1   7  -6 3003.30 290.635  52
  -1  -7   6 3374.22 319.325  24
  -1  -7   6 3366.97 341.104  34
   1   7  -5 9741.82 538.916  53
  -1  -7   5 9985.09 585.710  34
  -1  -7   5 9537.58 551.330  24
   1   7  -5 10211.8 551.808  52
   1   7  -5 10031.2 522.596  56
  -1  -7   5 10047.4 639.220  17
  -1  -7   4 3113.62 311.698  24
   1   7  -4 3431.43 299.367  56
   1   7  -4 3067.00 298.398  52
   1   7  -4 3786.88 336.755  47
   1   7  -4 2945.91 337.831  39
   1   7  -4 3683.32 319.926  53
  -1  -7   4 2903.74 321.608  17
  -1  -7   4 3312.48 333.135  34
  -1  -7   3 22.3592 68.2044  34
   1   7  -3 96.2922 63.8333  56
   1   7  -3 107.395 74.6640  47
   1   7  -3 100.587 69.9324  53
   1   7  -3 94.3885 70.5255  52
  -1  -7   3 105.669 83.4067  54
   1   7  -3 91.1895 70.4467  39
   1   7  -3 93.4401 60.8917  15
  -1  -7   3 81.0170 70.0552  24
  -1  -7   3 108.498 84.8357  17
   1   7  -2 5515.43 488.585   5
  -1  -7   2 5197.51 391.501  24
  -1  -7   2 5492.01 403.336  17
  -1  -7   2 6543.91 477.239  54
   1   7  -2 5152.59 365.505  56
   1   7  -2 5847.85 395.085  52
   1   7  -2 5298.84 336.694  15
  -1  -7   2 6486.03 453.160  46
   1   7  -2 6402.89 421.307  47
   1   7  -2 5054.65 423.784  39
  -1  -7   2 6416.58 459.315  34
   1   7  -1 40581.3 1471.39   5
   1   7  -1 41592.9 1212.26  56
   1   7  -1 43119.2 1142.13  15
  -1  -7   1 51301.5 1427.17  54
   1   7  -1 49209.5 1289.97  52
  -1  -7   1 48698.7 1344.39  46
  -1  -7   1 59842.1 1448.82   4
   1   7  -1 40142.5 1354.13   1
   1   7  -1 46417.8 1369.98  39
  -1  -7   1 43116.1 1518.65  38
  -1  -7   1 43580.9 1292.48  24
  -1  -7   1 58853.1 1512.52   2
  -1  -7   1 48744.8 1401.82  34
   1   7   0 2209.88 309.257   5
  -1  -7   0 3133.20 286.259  48
  -1  -7   0 2993.54 299.648  54
  -1  -7   0 3704.06 311.405   4
   1   7   0 2923.41 316.547   1
   1   7   0 2449.90 248.437  56
   1   7   0 2867.52 270.417  52
  -1  -7   0 2388.99 274.732  24
   1   7   0 3036.74 289.671  39
  -1  -7   0 2267.14 327.918  38
  -1  -7   0 3427.41 315.893   2
  -1  -7   0 3060.73 289.796  46
   1   7   0 2776.20 238.260  15
  -1  -7   0 2835.38 302.359  34
   1   7   1 21359.9 795.464  16
  -1  -7  -1 20212.3 799.465  54
   1   7   1 18437.8 685.902  15
   1   7   1 16786.7 697.274  52
   1   7   1 18548.8 878.398   5
  -1  -7  -1 19712.5 740.378  48
  -1  -7  -1 15902.6 851.813  38
   1   7   1 18571.6 711.838  56
  -1  -7  -1 20061.6 758.312  46
  -1  -7  -1 16798.7 772.417  24
   1   7   1 20405.0 839.903   1
  -1  -7  -1 20617.2 755.417   4
  -1  -7  -1 20648.1 793.327   2
  -1  -7  -1 16275.6 756.880  34
   1   7   2 658.674 134.898  56
  -1  -7  -2 766.878 141.969   4
   1   7   2 723.975 155.298  16
  -1  -7  -2 688.577 162.821  24
   1   7   2 660.504 111.322  49
  -1  -7  -2 661.055 133.614  48
   1   7   2 584.999 125.344  15
  -1  -7  -2 742.993 140.036  46
   1   7   2 627.535 135.898  52
  -1  -7  -2 740.285 167.367  38
  -1  -7  -2 644.153 141.877  54
   1   7   2 641.041 133.340  51
   1   7   2 694.676 153.857   1
  -1  -7  -2 699.498 145.031   2
   1   7   3 76746.3 1735.40  56
  -1  -7  -3 78227.9 1750.52   4
  -1  -7  -3 83323.9 1816.73  48
   1   7   3 92489.4 1936.58  16
   1   7   3 75321.5 1827.20   1
   1   7   3 82333.4 1801.78  52
   1   7   3 77808.3 1747.38  51
   1   7   3 79794.5 1758.47  15
   1   7   3 69485.1 1598.44  49
  -1  -7  -3 83451.1 1959.29  24
  -1  -7  -3 67552.6 1816.08  38
  -1  -7  -3 82520.7 1836.50   2
  -1  -7  -4 8917.67 511.242  38
   1   7   4 8681.09 441.835  49
  -1  -7  -4 10286.3 514.267  58
   1   7   4 10052.8 505.818  52
   1   7   4 9464.07 477.924  51
   1   7   4 10230.5 495.528  15
  -1  -7  -4 11002.3 534.381  48
  -1  -7  -4 11256.8 581.942  24
   1   7   4 9713.40 487.308  56
   1   7   4 11808.8 566.784  16
   1   7   4 9744.71 483.037  12
  -1  -7  -5 1440.78 200.846  24
  -1  -7  -5 1280.76 177.701  48
   1   7   5 1156.62 169.757  51
  -1  -7  -5 1428.19 186.633  42
   1   7   5 1200.07 172.717  15
   1   7   5 1359.56 183.980  56
  -1  -7  -5 1247.72 184.458  38
  -1  -7  -5 1589.62 201.617  58
   1   7   5 1404.78 191.312  16
   1   7   5 1198.18 177.698  12
   1   7   5 1510.69 200.347  14
   1   7   5 1503.19 193.306  52
   1   7   6 10168.4 526.537  15
   1   7   6 11070.6 554.467  16
  -1  -7  -6 12156.9 576.360  58
  -1  -7  -6 11528.5 565.207  42
  -1  -7  -6 10884.6 556.977  38
   1   7   6 10412.2 567.842  12
  -1  -7  -6 12035.4 570.270  24
   1   7   6 10889.1 547.302  51
   1   7   6 10061.7 547.033  14
  -1  -7  -7 35503.9 1107.46  19
   1   7   7 30104.1 1029.66  51
   1   7   7 33527.2 1213.45  30
   1   7   7 29200.2 991.054  16
  -1  -7  -7 33728.8 1055.13  58
  -1  -7  -8 3702.27 335.319  19
  -1  -7  -8 3566.65 320.076  58
   1   7   8 4030.69 406.464  30
   1   7   8 3157.35 319.305  51
   1   7   8 2939.10 293.567  16
   1   7   9 2207.33 304.081  30
   1   7   9 1742.99 225.674  16
   1   7   9 1820.93 243.389  51
  -1  -7  -9 2052.36 246.077  58
   1   7  10 13212.9 716.552  30
  -1  -7 -10 13787.6 687.303  32
  -1  -7 -10 12832.2 612.266  58
  -1  -7 -11 124.643 85.6134  32
   1   7  11 10.9538 69.1625  30
  -1  -7 -12 731.838 127.700  32
   1   7  12 780.864 142.979  30
  -1  -8   8 41.4642 63.2324  29
   1   8  -8 62.1667 57.3322  52
  -1  -8   8 22.0102 59.5053  17
   1   8  -8 37.4352 46.6139  53
  -1  -8   7 2497.71 309.092  17
   1   8  -7 2202.27 225.320  52
   1   8  -7 1999.96 217.250  53
   1   8  -6 578.276 130.745  53
  -1  -8   6 556.619 160.402  17
   1   8  -6 540.194 131.491  52
  -1  -8   6 392.042 135.777  34
  -1  -8   5 2938.87 337.423  17
  -1  -8   5 3645.37 350.643  24
   1   8  -5 3965.63 335.972  53
   1   8  -5 3872.39 338.928  52
   1   8  -5 3117.94 290.033  56
  -1  -8   5 3538.01 363.324  34
  -1  -8   4 12.9912 84.7182  34
   1   8  -4 56.6610 65.3213  56
  -1  -8   4 86.2892 77.8354  17
   1   8  -4 80.9769 82.5109  53
   1   8  -4 115.793 82.3048  52
  -1  -8   4 47.1159 74.3753  24
  -1  -8   3 34696.5 1201.80  24
  -1  -8   3 45142.1 1365.29  54
  -1  -8   3 28971.6 1107.66  17
   1   8  -3 40636.6 1208.69  52
   1   8  -3 31640.8 1062.75  56
  -1  -8   3 35405.6 1257.64  34
  -1  -8   2 2712.37 302.459  17
  -1  -8   2 3650.38 344.260   4
  -1  -8   2 3661.07 362.698  24
  -1  -8   2 3830.80 365.299  54
   1   8  -2 3613.92 331.881  52
   1   8  -2 3067.90 302.052  56
   1   8  -2 2940.43 333.195  39
  -1  -8   2 4020.85 361.295  46
  -1  -8   2 3350.12 368.353  34
  -1  -8   1 80.2269 84.4374  34
   1   8  -1 88.0617 107.442   5
  -1  -8   1 247.450 97.9615   2
   1   8  -1 139.460 101.686   1
   1   8  -1 49.8355 70.8432  56
  -1  -8   1 69.7616 75.8340  54
  -1  -8   1 72.1745 78.4558  24
   1   8  -1 192.376 96.2586  52
  -1  -8   1 248.186 101.161   4
  -1  -8   1 75.3521 65.6797  46
   1   8  -1 90.9599 76.4402  39
  -1  -8   0 104.478 92.8281  34
   1   8   0 82.6382 104.375   5
  -1  -8   0 146.118 101.241  24
  -1  -8   0 121.881 80.8097   2
   1   8   0 257.728 113.151   1
  -1  -8   0 215.287 93.0470   4
   1   8   0 155.134 75.6941  15
   1   8   0 119.940 79.8544  52
  -1  -8   0 187.251 91.3526  46
   1   8   0 177.206 94.9735  56
  -1  -8   0 115.032 103.683  38
  -1  -8   0 169.557 92.1646  54
   1   8   1 24780.8 1074.35   5
   1   8   1 24068.0 894.649  52
   1   8   1 24555.7 891.916  51
   1   8   1 26055.6 915.409  56
  -1  -8  -1 28988.8 953.415  48
   1   8   1 26072.3 996.508   1
  -1  -8  -1 29950.6 1021.24  54
   1   8   1 28745.3 1016.02  16
  -1  -8  -1 26689.1 940.712  46
  -1  -8  -1 20513.4 931.008  24
  -1  -8  -1 26750.6 921.513   4
  -1  -8  -1 24173.3 1149.25  38
  -1  -8  -1 26538.4 962.235   2
   1   8   1 23140.3 849.576  15
  -1  -8  -1 22300.0 963.881  34
  -1  -8  -2 185.716 84.3469  48
  -1  -8  -2 94.0429 72.3049   2
  -1  -8  -2 52.6061 72.8028  54
   1   8   2 251.919 102.390  52
   1   8   2 208.092 101.024  16
   1   8   2 177.370 79.1083  51
  -1  -8  -2 101.641 69.0644   4
   1   8   2 496.185 123.066  56
   1   8   2 119.219 71.7330  15
  -1  -8  -2 204.026 91.0115  46
  -1  -8  -2 136.199 96.8283  24
  -1  -8  -2 136.096 88.9105  38
   1   8   2 156.594 91.1991   1
  -1  -8  -2 131.126 93.2238  34
   1   8   3 921.452 179.398   1
  -1  -8  -3 930.525 159.770   4
   1   8   3 875.848 163.657  52
  -1  -8  -3 807.492 152.787  19
   1   8   3 877.030 158.947  51
   1   8   3 813.387 139.447  49
   1   8   3 835.199 154.991  15
  -1  -8  -3 799.275 158.083  48
  -1  -8  -3 752.322 171.848  38
  -1  -8  -3 871.527 184.069  24
  -1  -8  -3 851.884 164.391   2
   1   8   3 730.130 150.757  56
   1   8   3 846.504 171.198  16
  -1  -8  -4 8745.91 511.579  19
   1   8   4 9049.29 498.268  56
   1   8   4 8772.57 483.434  51
   1   8   4 8649.52 482.416  15
   1   8   4 8406.00 486.003  52
  -1  -8  -4 9846.07 531.023  48
  -1  -8  -4 10407.2 578.441  24
  -1  -8  -4 6898.33 488.188  38
   1   8   4 10289.0 558.766  16
  -1  -8  -5 5253.62 399.325  19
  -1  -8  -5 5133.52 370.659  58
   1   8   5 5684.30 406.891  16
   1   8   5 4643.43 355.293  56
   1   8   5 5472.95 381.984  52
  -1  -8  -5 5946.78 421.068  24
   1   8   5 4630.33 352.746  51
  -1  -8  -6 20172.1 817.542  19
   1   8   6 17212.6 727.663  51
  -1  -8  -6 18509.3 754.625  58
  -1  -8  -6 20102.5 790.443  24
   1   8   6 18150.8 754.676  16
  -1  -8  -7-10.6727 62.7322  19
   1   8   7-9.94823 66.8674  51
  -1  -8  -7-9.79117 52.9389  58
   1   8   7-9.70000 67.0891  16
  -1  -8  -7 58.8229 67.8071  24
  -1  -8  -8 24287.7 896.055  19
  -1  -8  -8 23066.1 861.433  58
   1   8   8 20337.7 824.992  51
   1   8   8 20365.9 807.409  16
  -1  -8  -9 3409.26 311.308  19
   1   8   9 3835.72 367.875  30
   1   8   9 3779.00 328.455  51
  -1  -8  -9 3646.78 319.643  58
  -1  -8 -10 8137.49 493.334  32
   1   8  10 7048.55 474.327  30
  -1  -8 -10 7601.57 445.230  58
  -1  -8 -11 222.468 81.9629  32
   1   8  11 202.624 88.1692  30
  -1  -8 -11 147.956 68.0034  58
  -1  -9   7 107.610 67.4811  17
   1   9  -7 58.5010 49.5675  52
  -1  -9   6 6820.22 437.415  17
   1   9  -6 6464.86 382.203  52
   1   9  -5 12744.8 554.991  56
  -1  -9   5 12319.5 622.716  17
  -1  -9   5 11880.0 638.466  34
  -1  -9   4 1417.18 215.854  17
   1   9  -4 1660.55 228.861  52
  -1  -9   4 967.918 196.345  34
  -1  -9   4 1021.87 200.750  24
   1   9  -4 1350.21 187.556  56
  -1  -9   3 7221.16 487.743  17
  -1  -9   3 8157.22 557.286  24
   1   9  -3 7846.01 473.691  56
  -1  -9   3 10507.0 579.175  54
   1   9  -3 9740.52 555.690  52
  -1  -9   3 7113.43 540.768  34
  -1  -9   2 408.727 164.188  34
  -1  -9   2 502.942 138.189  54
  -1  -9   2 421.467 130.516  17
   1   9  -2 475.318 136.538  52
  -1  -9   2 285.479 125.287  24
   1   9  -2 401.171 123.578  56
  -1  -9   2 362.164 119.192   4
  -1  -9   1 27.9600 88.2670  34
  -1  -9   1 52.0382 99.4761  24
   1   9  -1 41.1518 69.1510  56
  -1  -9   1-11.0111 67.1645  54
  -1  -9   1-10.3583 56.0058   4
   1   9  -1 21.2649 69.3327  52
  -1  -9   0 16872.9 753.677  54
   1   9   0 16297.6 713.395  56
  -1  -9   0 14322.8 665.255   4
   1   9   0 14248.2 673.087  52
   1   9   0 13582.5 655.417  51
  -1  -9   0 12561.8 698.657  24
  -1  -9   0 13684.6 744.630  34
  -1  -9  -1 1357.75 201.093   4
   1   9   1 1462.39 213.348  56
  -1  -9  -1 1659.27 233.680  54
   1   9   1 1228.64 198.379  52
   1   9   1 1193.49 188.341  51
  -1  -9  -1 1307.62 228.449  24
  -1  -9  -1 1183.22 216.702  34
   1   9   2 21494.5 828.750  56
  -1  -9  -2 23097.7 886.573  54
   1   9   2 21588.1 818.449  51
  -1  -9  -2 19491.1 795.366   4
   1   9   2 20909.2 818.126  52
  -1  -9  -2 22084.7 893.703  34
  -1  -9  -2 21108.1 896.784  24
   1   9   3 9540.81 515.566  51
   1   9   3 9856.12 529.966  52
  -1  -9  -3 10579.0 596.361  24
  -1  -9  -3 9476.25 521.961   4
   1   9   3 8973.66 511.228  56
  -1  -9  -4 4578.86 369.290  19
   1   9   4 5138.22 390.332  16
  -1  -9  -4 5584.90 410.955  24
   1   9   4 4320.73 340.852  52
  -1  -9  -4 4904.07 364.567   4
   1   9   4 4750.33 361.425  56
   1   9   4 5074.50 364.538  51
  -1  -9  -5 7637.49 483.811  19
   1   9   5 7927.19 481.157  16
   1   9   5 7143.23 444.679  51
  -1  -9  -5 8122.70 490.171  24
   1   9   6 74279.5 1784.78  16
  -1  -9  -6 74332.3 1767.91  58
  -1  -9  -6 76259.2 1862.23  19
   1   9   6 72167.8 1751.71  51
  -1  -9  -7 1605.74 224.199  19
   1   9   7 1471.23 206.946  16
  -1  -9  -7 1560.52 209.104  58
   1   9   7 1430.03 202.300  51
  -1  -9  -7 1659.54 214.267  24
  -1  -9  -8 9.51426 53.7303  19
  -1  -9  -8 8.88105 48.0194  58
   1   9   8 104.465 76.4256  16
  -1  -9  -9 4674.59 340.563  19
  -1  -9  -9 4776.08 337.608  58
  -1  -9 -10 3385.26 277.505  32
  -1  -9 -10 2971.87 243.622  58
  -1 -10   6-5.56328 37.3938  17
   1  10  -6 4.94185 36.0287  52
   1  10  -5 9259.45 440.213  52
  -1 -10   5 11172.9 516.663  18
   1  10  -5 10226.6 413.085  56
  -1 -10   5 9872.12 457.735  17
  -1 -10   5 10609.2 492.043  34
   1  10  -4 113.443 75.8966  52
  -1 -10   4 113.850 76.8959  24
   1  10  -4 78.3510 59.2797  56
  -1 -10   4 177.079 79.3922  17
  -1 -10   4 36.9691 62.1377  34
   1  10  -3 11489.3 520.976  56
  -1 -10   3 10915.6 533.031  17
  -1 -10   3 11448.5 537.415  54
   1  10  -3 10991.7 554.151  52
  -1 -10   3 10496.5 571.042  24
  -1 -10   3 10977.8 593.905  34
   1  10  -2 2820.61 268.039  56
  -1 -10   2 2594.41 258.667  54
   1  10  -2 2303.89 256.825  52
  -1 -10   2 2628.36 294.913  24
  -1 -10   2 2543.65 296.803  34
  -1 -10   1 12930.6 661.497  24
   1  10  -1 13404.0 611.731  51
   1  10  -1 13218.1 622.656  52
   1  10  -1 13758.5 621.629  56
  -1 -10   1 12363.7 591.707   4
  -1 -10   1 13611.6 622.825  54
  -1 -10   1 13291.1 686.829  34
   1  10   0 22517.1 829.586  52
  -1 -10   0 20279.7 794.242   4
   1  10   0 23351.4 845.142  56
  -1 -10   0 24182.1 872.270  54
   1  10   0 23850.5 836.446  51
  -1 -10   0 23426.8 906.983  24
  -1 -10   0 23089.0 913.843  34
  -1 -10  -1 7287.69 456.672  54
   1  10   1 7767.91 444.376  51
   1  10   1 6609.59 426.169  56
  -1 -10  -1 7215.31 466.645  24
   1  10   1 6237.20 407.640  52
  -1 -10  -1 7012.45 435.399   4
  -1 -10  -1 6325.50 439.884  34
   1  10   2 500.427 123.739  56
   1  10   2 385.721 107.780  52
  -1 -10  -2 235.702 96.1463  54
  -1 -10  -2 425.262 114.392   4
  -1 -10  -2 451.561 123.453  24
  -1 -10  -2 389.098 114.872  34
  -1 -10  -3 2215.14 243.011   4
   1  10   3 2557.73 245.725  52
  -1 -10  -3 2362.13 253.072  24
   1  10   3 2651.17 259.288  56
   1  10   4 1718.81 212.060  16
   1  10   4 1618.54 199.371  56
   1  10   4 1262.08 174.559  52
  -1 -10  -4 1418.60 190.462   4
  -1 -10  -4 1455.69 196.758  24
  -1 -10  -5 161.833 83.6076  19
  -1 -10  -5 189.850 82.9862  24
   1  10   5 151.570 78.8947  16
  -1 -10  -6 149.198 80.4753  19
   1  10   6 152.911 77.6556  16
  -1 -10  -6 196.934 83.2589  24
  -1 -10  -7 6641.32 415.671  19
   1  10   7 6324.77 378.780  16
  -1 -10  -7 6879.47 387.662  24
  -1 -10  -7 6697.08 389.497  58
  -1 -10  -8 2686.08 245.159  19
  -1 -10  -8 2515.42 225.035  58
  -1 -10  -9 4905.57 286.496  58
  -1 -10  -9 4433.23 280.935  19
   1  11  -3 2385.46 205.725  52
   1  11  -3 2722.99 199.468  56
  -1 -11   3 2247.71 196.744  18
  -1 -11   3 2461.21 214.264  34
   1  11  -2 9684.28 423.455  56
  -1 -11   2 8399.29 400.911  54
   1  11  -2 10600.2 464.203  52
  -1 -11   2 9865.18 450.491  24
  -1 -11   2 7858.83 433.294  37
  -1 -11   2 10015.6 472.824  34
   1  11  -1 9809.89 449.998  56
  -1 -11   1 8234.80 419.635   4
  -1 -11   1 8994.01 432.935  54
   1  11  -1 10027.5 461.244  52
  -1 -11   1 10172.8 478.365  24
  -1 -11   1 8656.69 461.739  37
  -1 -11   1 9643.01 480.876  34
   1  11   0 979.361 146.241  56
  -1 -11   0 732.522 131.151  54
   1  11   0 844.941 137.932  52
  -1 -11   0 661.117 122.691   4
  -1 -11   0 988.735 154.723  24
  -1 -11   0 873.447 147.663  34
  -1 -11  -1 2861.01 250.302  54
   1  11   1 2939.42 241.162  52
   1  11   1 3280.73 261.495  56
  -1 -11  -1 2714.08 243.433   4
  -1 -11  -1 3095.62 259.951  24
   1  11   2 1737.45 192.074  56
  -1 -11  -2 1806.37 195.538  54
   1  11   2 1649.32 178.485  52
  -1 -11  -2 1748.49 190.271  24
  -1 -11  -2 1718.38 195.285   4
   1  11   3 5764.90 334.665  56
  -1 -11  -3 5265.84 335.603   4
  -1 -11  -3 5562.20 330.653  24
  -1 -11  -4 6611.94 354.569  24
  -1 -11  -5 6271.18 333.428  24
  -1 -11  -6 335.220 88.6428  19
   1  11   6 338.181 80.7614  16
   1  11   6 377.189 99.7466  26
  -1 -11  -6 258.996 72.1492  24
   2 -11  -3 63.4209 46.9959  27
  -2  11   3-5.66745 40.2733  51
   2 -11  -2 816.033 126.469   4
  -2  11   2 1028.18 137.241  51
   2 -11  -2 917.352 138.608  27
   2 -11  -2 961.161 135.804   3
   2 -11  -1 407.899 94.9374   3
  -2  11   1 547.107 104.567  51
   2 -11  -1 367.120 91.9113   4
   2 -11  -1 453.410 97.3136  54
   2 -11   0 8906.43 435.721   4
   2 -11   0 9352.97 434.578  54
   2 -11   0 9494.68 444.821   3
   2 -11   1 324.607 86.1011   3
   2 -11   1 218.901 72.6830   4
  -2  11  -1 410.126 90.1470  51
   2 -11   1 325.309 82.6371  37
   2 -11   1 322.325 84.6659  54
   2 -11   2 4037.06 263.937  54
   2 -11   2 4310.85 278.835  37
   2 -10  -7 62.6803 45.5172  19
   2 -10  -6 5303.36 335.366  19
  -2  10   6 4877.17 273.041  55
   2 -10  -5 405.750 103.010  19
  -2  10   5 450.528 88.7772  55
  -2  10   5 480.410 113.852  51
  -2  10   4 6155.29 318.905  55
  -2  10   4 7005.13 399.709  51
   2 -10  -3 87.4614 62.1708  54
   2 -10  -3 64.5613 58.8440   3
  -2  10   3 79.8330 63.7652  51
   2 -10  -3 49.1566 49.9830   4
   2 -10  -2 17474.3 716.700   4
   2 -10  -2 18078.7 711.135  54
   2 -10  -2 17076.4 708.627   3
   2 -10  -1 4081.08 328.729  54
   2 -10  -1 3942.88 337.037   4
  -2  10   1 5156.22 358.090  51
   2 -10  -1 4017.79 339.192   3
   2 -10   0 21203.6 859.539   4
   2 -10   0 20467.5 803.026  54
   2 -10   0 20107.6 799.621  37
   2 -10   0 21051.5 847.162   3
   2 -10   1 577.188 147.180   3
   2 -10   1 482.896 137.189   4
   2 -10   1 515.501 130.950  54
  -2  10  -1 532.035 133.575  51
   2 -10   1 392.773 120.111  37
   2 -10   2 5244.89 419.835   4
   2 -10   2 5134.11 386.529  54
  -2  10  -2 5873.38 384.696  51
   2 -10   2 4877.33 403.812  37
   2 -10   2 5115.82 410.830   3
   2 -10   3 1164.16 203.728  33
   2 -10   3 1080.08 164.359  18
  -2  10  -3 1358.01 180.833  51
   2 -10   3 961.849 187.568  37
   2 -10   4 1446.11 211.259  33
   2 -10   4 1663.62 201.368  18
  -2  10  -4 1731.76 189.763  51
   2 -10   4 1675.67 227.647  37
   2 -10   5 1479.00 190.347  37
   2 -10   5 1721.33 213.685  33
   2 -10   5 1722.83 196.734  18
   2  -9  -8 4652.34 304.314  19
  -2   9   8 4898.79 294.599  55
  -2   9   8 5156.06 323.749  51
   2  -9  -8 4758.85 299.774  58
  -2   9   8 5643.96 333.575  30
   2  -9  -7 979.453 160.791  19
  -2   9   7 932.550 138.828  55
  -2   9   7 1136.32 169.565  51
   2  -9  -6 13804.1 664.995  19
  -2   9   6 13874.6 549.514  55
   2  -9  -6 13923.0 584.650  24
   2  -9  -5 161.402 84.1088  19
  -2   9   5 296.240 106.586  51
   2  -9  -5 194.525 80.4338  24
  -2   9   5 238.020 80.7708  55
   2  -9  -4 6212.73 483.679  19
  -2   9   4 6884.82 433.782  51
  -2   9   4 6830.43 376.724  55
   2  -9  -3 3610.96 317.336   3
   2  -9  -3 4115.25 413.566  19
   2  -9  -3 3524.72 316.414   4
  -2   9   3 4768.14 359.261  51
   2  -9  -3 3908.10 325.919  54
  -2   9   3 4164.41 292.401  55
   2  -9  -2 15958.4 736.144   4
  -2   9   2 17392.1 640.708  55
   2  -9  -2 16513.5 722.173  54
  -2   9   1 189.561 83.2320  55
   2  -9  -1 168.958 91.1226  54
   2  -9  -1 120.951 88.2109   4
  -2   9   1 161.952 93.3734  51
  -2   9   0 7133.60 476.771  51
   2  -9   0 6422.38 510.097   4
   2  -9   0 6240.81 462.017  54
   2  -9   0 6167.05 485.803  37
   2  -9   1 4584.07 430.839  33
   2  -9   1 5890.90 515.147   4
   2  -9   1 5585.58 455.196  54
  -2   9  -1 6388.37 456.670  51
   2  -9   1 5891.74 515.663  37
   2  -9   2 463.206 158.892  33
   2  -9   2 628.683 148.575  18
   2  -9   2 600.274 182.594   3
   2  -9   2 847.896 195.863  54
   2  -9   2 828.052 210.022   4
  -2   9  -2 687.937 165.738  51
   2  -9   2 637.636 192.838  37
   2  -9   3 4437.57 423.494  33
   2  -9   3 4427.22 395.676  18
   2  -9   3 4100.29 346.048  17
   2  -9   3 3795.77 447.281  37
   2  -9   4 16.4871 100.570  37
   2  -9   4 38.9683 89.8444  33
   2  -9   4 49.9200 65.1101  17
  -2   9  -4 61.7416 65.8980  56
   2  -9   4 172.605 108.228  18
   2  -9   5 26194.3 1016.28  33
  -2   9  -5 26480.1 861.091  56
   2  -9   6 808.708 171.577  33
   2  -9   6 631.612 157.630  18
  -2   9  -6 831.408 135.523  56
   2  -9   7 1922.46 225.869  33
   2  -9   7 1984.26 226.433  18
  -2   9  -7 1688.12 166.918  56
  -2   8   9 6876.52 394.559  30
  -2   8   9 6390.71 366.343  55
  -2   8   9 5601.36 344.872  51
   2  -8  -9 5212.58 336.272  58
  -2   8   9 6307.63 340.466  20
   2  -8  -8 4513.29 337.900  19
  -2   8   8 4862.65 353.171  51
   2  -8  -8 4347.46 334.297  58
  -2   8   8 4695.34 327.109  55
  -2   8   8 4322.23 297.269  20
  -2   8   7 1379.39 184.237  55
   2  -8  -7 1080.50 183.950  58
   2  -8  -7 1224.42 197.565  19
  -2   8   7 1045.28 175.950  51
  -2   8   7 1415.32 174.547  20
   2  -8  -6 3590.26 358.119  19
  -2   8   6 3703.63 294.832  55
   2  -8  -6 3821.25 354.084  58
  -2   8   6 3694.70 324.416  51
   2  -8  -6 3657.09 312.507  24
  -2   8   5 10316.3 497.487  55
  -2   8   5 9160.91 513.487  51
   2  -8  -5 9476.14 509.202  24
   2  -8  -5 9718.36 630.665  19
   2  -8  -4 32204.7 1277.73  19
  -2   8   4 32273.4 951.814  55
  -2   8   4 31023.2 1006.27  51
  -2   8   3 157.265 80.1480  55
   2  -8  -3 270.850 96.0007  54
  -2   8   3 377.770 115.280  51
   2  -8  -2 3584.82 466.949  19
   2  -8  -2 2692.20 301.114   4
  -2   8   2 3433.51 282.558  55
   2  -8  -2 3060.93 302.738  54
  -2   8   2 2743.75 285.381  51
   2  -8  -1 20603.7 929.193   4
   2  -8  -1 20023.6 849.373  54
   2  -8   0 6490.70 530.577  33
   2  -8   0 7019.97 564.106   4
  -2   8   0 7658.24 503.082  51
   2  -8   0 7094.59 572.715  37
   2  -8   0 6864.01 501.676  54
   2  -8   1 32833.6 1262.03  33
   2  -8   1 40708.9 1541.60   4
   2  -8   1 39683.7 1354.80  54
  -2   8  -1 37757.6 1234.85  51
   2  -8   1 30752.1 1043.35  17
   2  -8   1 39263.1 1540.48  37
   2  -8   2 1304.46 243.744  33
   2  -8   2 1347.52 235.247  18
   2  -8   2 1582.91 279.255  54
   2  -8   2 1214.61 287.314   4
   2  -8   2 1072.24 184.766  17
   2  -8   2 1089.08 280.181  37
   2  -8   3 12714.7 723.741  33
   2  -8   3 9959.20 775.261   4
   2  -8   3 14666.0 827.303  18
   2  -8   3 12836.5 661.883  17
   2  -8   3 14615.4 874.014  54
   2  -8   3 9538.07 790.615  37
   2  -8   4 3835.08 398.253  33
   2  -8   4 4491.90 489.570  18
  -2   8  -4 4523.17 356.024  56
   2  -8   4 4003.58 385.567  17
   2  -8   4 3078.62 424.729  37
   2  -8   5 1867.99 325.807  18
   2  -8   5 2511.17 322.343  17
   2  -8   5 1936.67 280.440  33
  -2   8  -5 2568.03 267.686  56
   2  -8   5 1758.50 296.034  37
   2  -8   6 1608.39 247.123  33
   2  -8   6 1480.15 267.560  18
   2  -8   6 1824.44 287.113  17
  -2   8  -6 1677.88 212.664  56
   2  -8   7 950.716 185.230  33
   2  -8   7 856.271 186.901  18
   2  -8   7 946.907 204.812  17
  -2   8  -7 1141.56 164.720  56
   2  -8   8 4478.57 345.888  33
   2  -8   8 4461.58 367.364  29
  -2   8  -8 4605.68 289.007  56
   2  -8   9 66.2899 58.8358  33
  -2   8  -9 86.3859 44.4874  56
   2  -8   9 88.3600 70.5775  29
  -2   7  10 120.355 71.6549  30
  -2   7  10 101.436 67.8642  55
   2  -7 -10 55.2037 50.3243  58
  -2   7  10 102.156 62.8176  20
   2  -7  -9 7446.34 449.714  58
  -2   7   9 9060.91 480.090  55
  -2   7   9 8142.30 458.837  51
  -2   7   9 9696.93 473.669  20
   2  -7  -8 3160.34 311.695  58
  -2   7   8 3231.66 291.587  55
  -2   7   8 2884.12 288.771  51
  -2   7   8 3432.98 286.834  20
   2  -7  -7 5876.55 457.049  58
  -2   7   7 6325.64 438.717  51
  -2   7   7 6989.59 423.077  55
   2  -7  -7 6302.66 422.023  24
  -2   7   7 7014.69 417.654  20
   2  -7  -7 6484.17 477.316  19
   2  -7  -6 795.648 185.624  19
   2  -7  -6 628.879 166.493  58
  -2   7   6 918.276 168.957  51
  -2   7   6 836.507 154.139  55
   2  -7  -6 756.947 157.470  24
  -2   7   6 942.196 155.068  20
   2  -7  -5 50675.2 1569.60  58
  -2   7   5 49717.6 1273.28  55
  -2   7   5 46107.1 1292.01  51
   2  -7  -5 45887.1 1299.92  24
   2  -7  -5 49203.9 1615.41  19
   2  -7  -4 498.108 176.493  19
  -2   7   4 353.188 108.350   9
   2  -7  -4 480.320 120.580  24
  -2   7   4 347.831 111.762  51
   2  -7  -4 267.505 107.543  13
  -2   7   4 475.458 119.930  55
  -2   7   3 75618.4 1760.27   9
  -2   7   3 77355.2 1683.57  55
   2  -7  -3 64821.7 1688.40  54
  -2   7   3 74783.5 1707.66  51
   2  -7  -3 69125.3 1745.59  13
  -2   7   3 69946.5 1697.61   5
   2  -7  -2 85706.7 2113.07   4
   2  -7  -2 83022.4 2002.85  54
  -2   7   2 90778.5 1981.76  43
  -2   7   2 98242.5 2034.72  51
  -2   7   2 87207.3 1891.00  49
   2  -7  -2 85987.5 2152.04   2
   2  -7  -2 89230.5 2027.32  13
  -2   7   2 95684.5 2066.24   9
  -2   7   2 83699.3 1929.30   5
   2  -7  -2 104106. 2957.39  19
   2  -7  -1 154.318 91.4993   2
  -2   7   1 69.0948 62.9942   5
   2  -7  -1 100.464 112.222  33
  -2   7   1 52.2492 70.2631   9
   2  -7  -1 76.1858 75.2986  54
   2  -7  -1 67.3223 72.8231   4
  -2   7   1 200.000 91.8704  51
  -2   7   1 180.948 93.1712  43
  -2   7   1 183.509 84.3147  49
   2  -7  -1 483.858 121.190  13
   2  -7   0 5345.86 471.653  33
   2  -7   0 6200.41 536.294   4
  -2   7   0 5238.92 417.041   9
   2  -7   0 6615.67 488.480  54
   2  -7   0 4440.38 333.628  17
  -2   7   0 5576.52 399.878  43
  -2   7   0 5733.55 414.198  51
  -2   7   0 5507.55 357.824  49
   2  -7   0 6355.70 432.871  13
  -2   7   0 5060.32 337.702  39
   2  -7   0 6038.32 538.285   2
   2  -7   0 6402.43 563.392  37
  -2   7   0 5353.59 380.364   5
   2  -7   1 10377.5 637.691  33
  -2   7  -1 10906.9 610.103   9
   2  -7   1 10105.0 755.885   4
   2  -7   1 11171.0 624.571  18
   2  -7   1 11511.8 699.298  54
   2  -7   1 9195.41 500.717  17
  -2   7  -1 10780.5 567.753  43
  -2   7  -1 10178.0 493.759  49
   2  -7   1 11404.0 606.277  13
  -2   7  -1 9579.55 488.308  39
   2  -7   1 8311.89 704.605  37
   2  -7   1 10178.7 769.441   2
  -2   7  -1 9336.51 530.185   5
   2  -7   2 22648.2 939.658  33
   2  -7   2 21115.9 824.024  17
   2  -7   2 16195.7 1018.29   4
   2  -7   2 24794.6 1058.42  18
  -2   7  -2 25766.1 956.983   9
   2  -7   2 24561.2 1124.55  54
  -2   7  -2 21975.5 769.681  49
  -2   7  -2 23678.2 879.349  43
   2  -7   2 15416.1 1009.98   2
  -2   7  -2 19909.5 752.512  39
   2  -7   2 15686.7 1028.03  37
  -2   7  -2 18030.4 791.863   5
   2  -7   3 13005.3 697.998  33
  -2   7  -3 14612.7 692.220  43
   2  -7   3 10899.4 802.432   4
   2  -7   3 14730.0 891.939  18
  -2   7  -3 12411.3 605.971  39
   2  -7   3 14308.8 712.526  17
  -2   7  -3 13586.3 616.305  49
   2  -7   3 11657.5 855.779  37
  -2   7  -3 14153.3 704.709   9
   2  -7   4 6344.75 481.314  33
  -2   7  -4 7339.31 447.991  56
   2  -7   4 7623.54 560.601  17
   2  -7   4 5404.85 568.919  18
   2  -7   4 6608.46 592.541  37
   2  -7   4 6920.40 496.158  25
   2  -7   5 6501.35 494.896  33
   2  -7   5 5894.38 591.939  18
  -2   7  -5 7788.87 471.342  56
   2  -7   5 6692.84 498.011  25
   2  -7   5 6590.13 542.753  37
   2  -7   6 16887.6 814.551  33
   2  -7   6 17274.5 958.621  18
   2  -7   6 16074.2 853.164  29
  -2   7  -6 18379.8 748.677  56
   2  -7   6 17607.5 828.490  25
   2  -7   7 4166.15 382.194  33
   2  -7   7 5202.32 454.431  18
   2  -7   7 5974.21 583.100  17
   2  -7   7 4993.35 499.539  29
   2  -7   7 4821.43 412.479  25
  -2   7  -7 4735.65 350.230  56
   2  -7   8 14539.0 685.329  33
  -2   7  -8 14442.2 592.590  56
   2  -7   8 14402.5 697.965  25
  -2   7  -9 7649.86 384.057  56
   2  -7   9 7685.92 456.578  33
   2  -7  10 19539.8 694.555  33
   2  -7  10 20774.2 902.152  29
  -2   6  11 846.470 140.933  30
   2  -6 -11 567.558 102.688  58
  -2   6  11 597.492 113.165  55
   2  -6 -11 619.899 110.066  32
  -2   6  11 559.647 113.234  20
   2  -6 -10 4652.96 337.659  32
  -2   6  10 4910.08 350.241  55
   2  -6 -10 4188.67 324.970  58
  -2   6  10 5281.81 356.206  20
  -2   6   9 10652.4 570.283  51
  -2   6   9 12554.2 598.942  55
   2  -6  -9 11913.5 624.643  58
  -2   6   9 12332.1 577.660  20
  -2   6   8 85.6586 78.0724  51
   2  -6  -8 37.2157 75.6788  58
  -2   6   8 100.895 74.7743  55
  -2   6   8 131.865 82.3362  20
   2  -6  -7 1443.66 238.521  19
  -2   6   7 972.009 178.864  51
  -2   6   7 937.276 160.844  55
   2  -6  -7 994.978 184.110  24
   2  -6  -7 1233.89 223.533  58
  -2   6   7 1166.95 175.982  20
  -2   6   6 349.578 107.769  20
   2  -6  -6 438.501 148.859  19
   2  -6  -6 287.385 130.483  58
   2  -6  -6 220.225 93.7199  24
  -2   6   6 291.850 99.8557  55
  -2   6   6 222.593 96.0483  51
  -2   6   6 222.508 82.6301  43
   2  -6  -5 1369.12 259.342  19
  -2   6   5 1162.60 177.158   9
   2  -6  -5 1299.68 196.889  24
  -2   6   5 1076.12 170.491  51
  -2   6   5 1292.55 173.603  55
  -2   6   5 1499.90 189.920  43
   2  -6  -5 1552.62 218.456  13
   2  -6  -5 1870.77 291.657  58
   2  -6  -4 1811.64 321.407  19
  -2   6   4 1609.27 197.352   9
   2  -6  -4 1704.47 214.018  24
  -2   6   4 1798.45 201.688  43
   2  -6  -4 1630.09 216.711  13
  -2   6   4 1767.88 216.168   5
   2  -6  -4 2065.22 319.747  58
  -2   6   4 2096.52 215.167  55
  -2   6   3 45322.0 1210.64   9
  -2   6   3 47665.2 1218.08  43
  -2   6   3 46940.3 1194.50  55
   2  -6  -3 45183.2 1277.50  13
  -2   6   3 45863.6 1230.47   5
   2  -6  -2 23489.3 1330.39  19
   2  -6  -2 26836.0 1006.37   4
  -2   6   2 24722.9 783.340  49
  -2   6   2 25269.3 848.643  43
   2  -6  -2 26278.4 928.090  54
   2  -6  -2 28138.8 1029.16   2
   2  -6  -2 26952.4 908.602  13
  -2   6   2 26744.7 866.748   9
  -2   6   2 26700.9 849.782   5
   2  -6  -1 53563.3 1544.52  33
  -2   6   1 50646.9 1323.49   9
   2  -6  -1 51184.3 1554.61   4
   2  -6  -1 52899.1 1442.94  54
  -2   6   1 46789.7 1281.16  43
  -2   6   1 49305.1 1206.83  49
   2  -6  -1 53607.1 1589.44   2
   2  -6  -1 53804.6 1368.77  13
  -2   6   1 47264.8 1187.24  39
  -2   6   1 51979.9 1276.31   5
   2  -6   0 62480.9 1642.59  33
   2  -6   0 46813.6 1619.06   4
   2  -6   0 52383.7 1308.93  17
   2  -6   0 59923.2 1615.03  54
  -2   6   0 59925.2 1425.28  43
  -2   6   0 56641.0 1277.93  49
   2  -6   0 47006.0 1628.28   2
   2  -6   0 61636.7 1489.50  13
  -2   6   0 51639.1 1265.91  39
  -2   6   0 56518.4 1425.78   9
   2  -6   0 37802.8 1534.39  37
  -2   6   0 52530.4 1317.74   5
   2  -6   1 437.091 156.355   2
   2  -6   1 590.058 151.402  33
   2  -6   1 631.436 151.942  18
   2  -6   1 746.906 179.184  54
   2  -6   1 482.840 171.219   4
  -2   6  -1 671.709 116.147  49
  -2   6  -1 585.979 129.809  43
   2  -6   1 617.007 127.082  17
   2  -6   1 687.521 145.252  13
  -2   6  -1 456.112 102.583  39
   2  -6   1 383.156 163.147  37
  -2   6  -1 653.408 141.397   9
  -2   6  -1 656.922 127.591   5
   2  -6   1 808.370 153.975  34
   2  -6   2 38151.2 1156.44  33
   2  -6   2 29841.9 1312.26   4
   2  -6   2 34005.0 1287.50  18
  -2   6  -2 33755.7 991.140  39
   2  -6   2 37319.6 1120.82  17
   2  -6   2 27357.4 1210.97  54
   2  -6   2 37482.0 1090.76  25
  -2   6  -2 34393.0 957.283  49
   2  -6   2 30782.4 1331.95   2
  -2   6  -2 40589.4 1125.55  43
   2  -6   2 36239.8 1438.89  37
  -2   6  -2 29285.9 976.118   5
  -2   6  -2 41518.0 1150.15   9
   2  -6   3 418.276 128.984  33
  -2   6  -3 563.823 130.145   9
   2  -6   3 479.415 141.041  17
   2  -6   3 447.350 121.081  25
  -2   6  -3 369.204 103.058  39
   2  -6   3 282.332 138.107  18
   2  -6   3 595.394 176.915  37
  -2   6  -3 431.513 107.962  49
   2  -6   3 478.587 141.617  11
   2  -6   4 30175.3 1059.68  33
   2  -6   4 25774.8 1246.89  18
   2  -6   4 32440.0 1126.65  11
   2  -6   4 30840.4 1030.16  25
  -2   6  -4 27955.4 961.175  39
  -2   6  -4 32594.8 1014.63  49
   2  -6   4 33676.7 1246.01  37
   2  -6   5 101.886 84.5964  33
   2  -6   5 172.699 110.063  29
  -2   6  -5 120.060 72.9709  49
   2  -6   5 194.358 125.571  18
   2  -6   5 65.1832 73.0507  25
   2  -6   5 164.592 96.8320  37
   2  -6   5 285.834 163.068  17
   2  -6   5 241.905 106.203  11
   2  -6   6 6751.41 495.595  33
   2  -6   6 9469.40 642.565  18
   2  -6   6 8592.10 697.984  29
   2  -6   6 10541.2 856.079  17
   2  -6   6 7801.12 518.057  25
   2  -6   7 1368.56 228.625  33
   2  -6   7 1638.15 357.948  29
   2  -6   7 1366.19 226.173  25
   2  -6   8 2338.95 287.948  33
   2  -6   8 3163.21 524.190  29
   2  -6   8 2445.07 287.195  25
   2  -6   9 5296.37 401.325  33
   2  -6   9 5728.50 420.287  25
   2  -6  10 5067.76 369.799  33
  -2   6 -10 4943.86 308.049  56
   2  -6  10 6019.90 557.842  29
   2  -6  10 5945.43 405.799  25
   2  -6  11 1111.06 164.294  33
  -2   6 -11 968.820 120.583  56
   2  -5 -11 626.221 127.636  32
  -2   5  11 681.150 128.326  55
  -2   5  11 631.613 127.786  20
   2  -5 -10 4442.00 369.255  32
   2  -5 -10 4232.35 351.101  58
  -2   5  10 4559.62 355.785  55
  -2   5  10 5093.56 366.951  20
  -2   5   9 3819.68 355.291  51
   2  -5  -9 4395.97 396.533  32
   2  -5  -9 4607.66 409.254  58
  -2   5   9 4300.22 361.145  55
  -2   5   9 4307.13 321.836  22
  -2   5   9 4754.01 359.194  20
   2  -5  -8 13858.0 755.634  32
  -2   5   8 12036.8 664.071  51
   2  -5  -8 12351.1 727.949  58
  -2   5   8 12472.1 607.189  55
  -2   5   8 12575.2 565.039  22
  -2   5   8 12437.6 587.930  20
  -2   5   7 75.6100 69.8348  20
  -2   5   7-10.6943 55.1321   9
  -2   5   7 33.9928 51.8375  55
  -2   5   7 36.4059 55.5171  43
  -2   5   7 22.7572 47.8957  22
   2  -5  -7 15.3926 86.9257  58
   2  -5  -6 83083.2 2180.52  19
  -2   5   6 67031.7 1687.32   9
   2  -5  -6 79969.5 2166.12  58
  -2   5   6 71234.7 1643.54  43
  -2   5   6 69088.1 1600.30  55
  -2   5   6 72672.4 1583.93  22
   2  -5  -6 69132.3 1805.71  24
   2  -5  -5 72487.8 2079.71  19
  -2   5   5 58583.4 1485.59   9
   2  -5  -5 71704.6 2043.90  58
  -2   5   5 65031.6 1460.24  55
  -2   5   5 65721.2 1491.62  43
   2  -5  -5 64306.6 1659.15  24
   2  -5  -5 65158.6 1635.92  13
   2  -5  -4 38144.3 1523.12  19
  -2   5   4 34700.8 997.294   9
   2  -5  -4 38414.1 1470.15  58
  -2   5   4 39906.3 1016.32  55
  -2   5   4 37756.3 1009.38  43
   2  -5  -4 38894.3 1144.34  24
   2  -5  -4 37578.4 1137.99  13
  -2   5   4 40099.6 1127.01   5
  -2   5   3 16170.5 600.083   9
  -2   5   3 17054.9 611.659  43
   2  -5  -3 17643.4 709.747  13
  -2   5   3 16635.7 648.339   5
  -2   5   2 82319.5 1696.74  39
   2  -5  -2 67661.9 2322.20  19
   2  -5  -2 77016.6 1946.18   4
  -2   5   2 82199.9 1703.91   9
   2  -5  -2 87079.1 1933.12  54
  -2   5   2 76329.9 1690.59  43
   2  -5  -2 76186.8 1932.10   2
   2  -5  -2 95926.4 1920.72  13
  -2   5   2 82132.0 1747.89   5
   2  -5  -1 10646.7 561.673  33
   2  -5  -1 13013.4 832.163  19
   2  -5  -1 7083.46 517.962   4
   2  -5  -1 11521.5 594.089  54
  -2   5   1 11117.3 431.967  49
   2  -5  -1 7159.61 512.912   2
  -2   5   1 9795.73 461.463  43
   2  -5  -1 11839.4 548.421  13
  -2   5   1 9617.83 453.070   9
  -2   5   1 9805.73 439.217  39
  -2   5   1 10052.5 456.193   5
   2  -5   0 1165.96 186.205  33
   2  -5   0 481.978 144.485   2
   2  -5   0 872.036 135.979  17
   2  -5   0 603.747 149.632  54
   2  -5   0 337.527 127.496   4
  -2   5   0 1430.12 146.309  49
  -2   5   0 857.563 135.926  43
   2  -5   0 953.326 159.822  13
  -2   5   0 687.029 115.453  39
  -2   5   0 983.726 143.758   9
  -2   5   0 696.819 122.852   5
   2  -5   1 81068.9 1716.46  33
   2  -5   1 61888.9 1831.60   4
   2  -5   1 54734.1 1638.14  18
   2  -5   1 75294.8 1635.71  17
  -2   5  -1 77233.7 1575.75   9
  -2   5  -1 69526.1 1440.97  49
  -2   5  -1 70086.9 1513.22  39
   2  -5   1 66016.8 1848.81   2
  -2   5  -1 79678.2 1600.29  43
   2  -5   1 87068.4 1795.71  13
   2  -5   1 76246.4 1965.08  37
  -2   5  -1 67893.7 1519.71   5
   2  -5   2 3723.99 367.173   2
   2  -5   2 3374.22 284.562  33
   2  -5   2 3665.77 316.420  17
   2  -5   2 3679.33 365.742   4
   2  -5   2 1813.82 266.224  18
   2  -5   2 2483.57 311.157  54
  -2   5  -2 2753.96 221.188  49
  -2   5  -2 3667.63 273.846   9
  -2   5  -2 3081.10 251.673  39
   2  -5   2 4188.68 392.047  37
   2  -5   2 3336.07 290.108  11
  -2   5  -2 2737.47 234.926   5
   2  -5   3 10195.6 566.955   2
   2  -5   3 8554.18 464.495  33
   2  -5   3 8525.03 597.372  18
   2  -5   3 10198.8 599.616  17
   2  -5   3 8204.80 430.472  25
  -2   5  -3 8259.50 421.632  49
   2  -5   3 10043.4 583.035  37
   2  -5   3 9131.47 489.696  11
  -2   5  -3 7711.15 423.969  39
   2  -5   4 12665.5 598.300  33
   2  -5   4 12961.8 583.608  25
  -2   5  -4 12870.2 575.357  49
   2  -5   4 12507.8 663.673  29
  -2   5  -4 10959.6 526.249  39
   2  -5   4 13652.2 659.723  37
   2  -5   4 13143.8 614.183  11
   2  -5   4 12056.4 593.057  35
   2  -5   5 55398.4 1514.44  33
   2  -5   5 67337.6 1783.12  18
   2  -5   5 60055.6 1877.49  29
  -2   5  -5 60238.3 1529.24  49
   2  -5   5 56365.2 1493.10  25
   2  -5   5 68743.6 2194.95  17
   2  -5   5 54901.0 1490.24  37
   2  -5   5 54674.4 1492.51  11
   2  -5   5 54983.7 1547.01  35
   2  -5   6 2207.04 273.771  33
   2  -5   6 3055.10 472.743  29
   2  -5   6 2857.72 313.245  18
   2  -5   6 2729.02 275.790  28
  -2   5  -6 2255.31 264.688  49
   2  -5   6 2299.27 269.449  25
   2  -5   6 2105.20 266.712  11
   2  -5   6 2345.16 306.305  35
   2  -5   7 29210.2 1075.15  33
   2  -5   7 30227.2 1019.12  28
  -2   5  -7 30248.7 1048.34  49
   2  -5   7 30016.3 1067.80  25
  -2   5  -7 26696.4 916.714  41
   2  -5   7 30334.6 1094.42  11
   2  -5   8 877.413 186.422  33
   2  -5   8 623.434 293.323  29
   2  -5   8 1053.52 194.519  25
   2  -5   8 1353.22 293.642  35
   2  -5   9 17486.1 809.461  33
   2  -5   9 26227.0 1436.42  29
   2  -5   9 18766.1 825.060  25
   2  -5   9 26212.7 1335.38  35
   2  -5  10 10076.7 576.601  33
   2  -5  10 11327.2 597.792  25
   2  -5  11 3248.24 305.408  33
   2  -5  11 3312.49 304.611  25
   2  -5  11 3606.09 349.365  29
   2  -4 -12 340.268 85.4723  32
   2  -4 -12 326.842 81.9865  57
  -2   4  12 376.239 86.1752  22
  -2   4  12 271.322 79.2967  20
  -2   4  11 17821.9 662.198  22
   2  -4 -11 16699.4 715.894  32
   2  -4 -11 17319.7 679.103  57
  -2   4  11 18099.1 707.929  20
   2  -4 -10 1892.92 267.410  32
  -2   4  10 1725.84 211.428  22
   2  -4 -10 1860.65 240.142  57
  -2   4  10 1963.91 239.913  20
   2  -4  -9 5107.62 469.942  32
  -2   4   9 4229.84 373.103  55
   2  -4  -9 4627.04 440.686  58
  -2   4   9 4502.85 343.323  22
   2  -4  -9 4398.08 386.908  57
  -2   4   9 4274.47 355.389  20
   2  -4  -8 8085.33 622.556  32
   2  -4  -8 8056.00 624.779  58
   2  -4  -8 8143.79 549.305  57
  -2   4   8 7446.46 476.325  55
  -2   4   8 7042.64 427.192  22
  -2   4   8 7268.23 444.573  20
   2  -4  -7 1558.67 281.547  32
  -2   4   7 1096.41 197.636   9
   2  -4  -7 1701.53 296.400  58
  -2   4   7 1121.73 171.993  55
  -2   4   7 1465.43 185.205  22
   2  -4  -7 1204.69 193.763  41
  -2   4   7 1323.49 180.045  20
  -2   4   7 1251.04 188.581  43
  -2   4   6 1885.90 230.908   9
   2  -4  -6 2011.74 333.791  58
  -2   4   6 1933.00 202.986  55
  -2   4   6 2044.96 215.615  43
   2  -4  -6 1601.80 215.387  41
   2  -4  -6 2312.19 234.899   6
  -2   4   6 1994.21 200.672  22
   2  -4  -6 1884.33 256.141  24
   2  -4  -5 10805.6 740.964  19
  -2   4   5 11091.1 523.263   9
   2  -4  -5 10395.9 735.885  58
   2  -4  -5 10614.6 587.446  24
  -2   4   5 12235.9 509.693  43
   2  -4  -5 10855.6 558.331  13
  -2   4   5 12199.1 489.973  55
   2  -4  -4 722.787 201.913  19
   2  -4  -4 508.387 171.172  58
  -2   4   4 1245.87 146.775  55
  -2   4   4 1343.27 153.106  43
  -2   4   4 897.880 162.640   5
   2  -4  -4 1384.67 191.441  13
   2  -4  -4 1303.92 156.150   6
   2  -4  -4 955.385 167.188  24
   2  -4  -3 1660.72 205.196  13
  -2   4   3 1976.74 182.487   9
  -2   4   3 2137.27 188.471  43
  -2   4   3 1845.04 207.010   5
  -2   4   2 24997.5 703.041  45
  -2   4   2 25942.8 736.406  43
  -2   4   2 25299.4 763.384  39
  -2   4   2 26162.0 794.896   5
  -2   4   2 27139.3 737.320   9
  -2   4   1 128601. 2413.20   9
   2  -4  -1 149434. 2686.33  13
  -2   4   1 133410. 2450.25  43
  -2   4   1 152700. 2374.85  49
  -2   4   1 142601. 2530.83   5
  -2   4   1 129167. 2468.98  39
  -2   4   0 103827. 2058.62  39
  -2   4   0 107326. 2009.49   9
  -2   4   0 105895. 1921.60  49
  -2   4   0 112576. 2041.40  43
   2  -4   0 112518. 2244.46  13
   2  -4   0 104911. 2290.02   2
  -2   4   0 108647. 2081.14   5
  -2   4  -1 209318. 3659.25  49
   2  -4   1 247963. 4097.80   2
   2  -4   1 218277. 3976.85  13
  -2   4  -1 221202. 3813.64  39
  -2   4  -1 231893. 3734.69   9
  -2   4  -1 230539. 3799.24   5
   2  -4   2 428.476 107.139   2
  -2   4  -2 223.961 70.1618   5
  -2   4  -2 310.594 83.8156  39
  -2   4  -2 226.931 64.1479  49
   2  -4   2 242.872 76.6624  11
  -2   4  -3 35536.2 942.839  49
   2  -4   3 38249.4 1013.45   2
  -2   4  -3 34451.2 949.650  39
   2  -4   3 35274.8 963.687  11
   2  -4   4 929.027 150.453  33
  -2   4  -4 980.605 151.495  49
   2  -4   4 1222.92 188.682  18
   2  -4   4 680.267 167.796  29
   2  -4   4 601.794 186.533  17
   2  -4   4 929.438 154.436  26
   2  -4   4 794.338 134.558  25
  -2   4  -4 638.712 116.691  39
   2  -4   4 777.119 137.302  37
   2  -4   4 839.861 139.691  11
   2  -4   4 621.692 128.724  35
   2  -4   5 13319.7 611.300  33
   2  -4   5 15463.3 664.930  18
   2  -4   5 13700.0 565.948  28
  -2   4  -5 14278.3 637.458  49
   2  -4   5 12402.6 839.411  29
   2  -4   5 12873.9 597.674  25
   2  -4   5 13398.6 580.536  37
   2  -4   5 13370.8 599.014  11
   2  -4   5 13779.2 654.526  35
   2  -4   6 1409.20 211.415  33
   2  -4   6 1108.97 314.114  29
   2  -4   6 1498.95 195.911  28
  -2   4  -6 1735.91 231.500  49
   2  -4   6 1509.99 214.108  25
   2  -4   6 1345.28 200.125  11
   2  -4   6 1732.40 259.235  35
  -2   4  -7 197.231 94.5425  49
   2  -4   7 136.644 98.2481  33
   2  -4   7 153.490 173.370  29
   2  -4   7 160.468 98.5527  28
   2  -4   7 98.1415 83.4055  25
  -2   4  -7 117.788 65.8093  41
   2  -4   7 159.267 86.5700  21
   2  -4   7 173.548 116.669  35
   2  -4   7 120.902 78.1284  11
   2  -4   8-24.2794 76.6484  33
   2  -4   8 28.2474 145.621  29
   2  -4   8 92.8893 86.7429  25
  -2   4  -8 33.5522 41.0248  41
   2  -4   8 64.5201 75.8485  21
   2  -4   8-22.6759 90.5499  35
   2  -4   8 21.3982 81.8103  28
   2  -4   9 198.244 110.673  33
   2  -4   9 177.595 140.194  29
   2  -4   9 213.047 115.809  28
   2  -4   9 271.840 117.238  25
   2  -4   9 148.350 105.458  21
   2  -4   9 238.699 193.383  35
   2  -4  10 34198.5 1205.84  33
   2  -4  10 40988.2 1451.72  29
  -2   4 -10 33280.1 1052.69  53
   2  -4  10 36446.3 1210.06  25
   2  -4  10 36685.1 1366.01  21
   2  -4  10 39110.1 1722.59  35
   2  -4  11 1100.56 199.029  33
  -2   4 -11 1215.29 172.900  53
   2  -4  11 1149.05 201.382  25
   2  -4  11 993.987 212.284  21
   2  -4  12 5343.36 393.589  33
  -2   4 -12 5162.30 307.873  53
  -2   4 -12 4578.81 283.222  52
   2  -4  12 5239.86 377.616  25
   2  -4  12 5125.29 400.618  21
   2  -3 -12 271.981 87.8721  32
   2  -3 -12 321.719 86.9368  57
  -2   3  12 286.900 85.8065  22
   2  -3 -11 923.396 182.204  32
   2  -3 -11 873.924 167.196  57
  -2   3  11 903.816 157.807  22
   2  -3 -10 373.433 148.184  32
   2  -3 -10 387.056 127.227  57
  -2   3  10 409.057 121.039  22
  -2   3  10 314.339 121.262  20
   2  -3  -9 7338.54 592.485  32
   2  -3  -9 7082.08 543.444  57
  -2   3   9 6555.75 437.455  22
  -2   3   9 6459.33 450.984  20
   2  -3  -8 5136.73 512.871  32
   2  -3  -8 4314.65 472.284  58
   2  -3  -8 5521.64 396.217  41
  -2   3   8 5672.08 445.205  43
  -2   3   8 4685.85 358.180  22
   2  -3  -8 5877.48 508.700  57
  -2   3   8 5664.17 398.067  20
   2  -3  -7 8813.32 669.506  32
  -2   3   7 8074.96 564.443  10
   2  -3  -7 8952.00 700.653  58
   2  -3  -7 11338.2 733.991  57
  -2   3   7 9842.80 549.807  43
   2  -3  -7 10720.2 549.638  41
  -2   3   7 9904.71 496.795  22
   2  -3  -6 2977.76 373.218  32
  -2   3   6 3768.71 333.964   9
   2  -3  -6 2822.26 385.429  58
  -2   3   6 3638.48 274.439  22
  -2   3   6 3452.49 290.346  43
   2  -3  -6 4900.23 359.724  41
   2  -3  -6 3357.50 271.352   6
   2  -3  -6 3926.23 430.987  57
  -2   3   6 4230.01 296.683  20
  -2   3   5 20168.2 744.590   9
   2  -3  -5 19131.3 986.131  58
   2  -3  -5 16834.8 704.430  13
   2  -3  -5 14798.9 706.729  24
  -2   3   5 22792.2 715.709  43
   2  -3  -5 25084.8 851.999  41
   2  -3  -5 19853.4 684.054   6
  -2   3   5 24187.5 708.183  22
  -2   3   5 23145.0 690.460  55
  -2   3   4 9109.81 431.033   9
  -2   3   4 11005.0 440.198  43
  -2   3   4 10747.3 404.977  45
   2  -3  -4 11062.4 552.091  41
   2  -3  -4 9435.79 419.968   6
  -2   3   3 23510.9 676.329   9
  -2   3   3 22985.7 630.726  45
  -2   3   3 24988.3 673.213  43
   2  -3  -2 478.248 103.844   2
   2  -3  -2 671.973 97.0553   6
  -2   3   2 484.571 87.3837  43
  -2   3   2 624.286 96.8238   9
   2  -3  -2 460.661 101.673  13
  -2   3   2 466.012 84.5594  45
  -2   3   1 60130.6 1226.79   9
  -2   3   1 59363.8 1232.83  43
   2  -3  -1 67873.8 1411.47   2
   2  -3  -1 45112.5 1269.12  13
   2  -3  -1 74494.6 1293.52   6
  -2   3   1 54231.2 1275.27   5
  -2   3   0 9510.15 353.039   9
   2  -3   0 10149.0 439.272   2
  -2   3   0 9873.24 366.646  43
  -2   3   0 8941.00 398.250   5
  -2   3   0 9526.11 324.579  49
  -2   3  -1 42745.9 927.706  49
   2  -3   1 38069.9 1053.74  13
   2  -3   1 49031.1 1083.79   2
  -2   3  -1 41094.3 1041.30  39
  -2   3  -1 47699.2 1064.51   5
  -2   3  -1 44970.3 933.158   9
  -2   3  -2 64387.0 1345.67  49
   2  -3   2 71433.8 1419.23   2
  -2   3  -2 72786.2 1498.38  39
  -2   3  -2 65823.5 1359.82   5
   2  -3   2 67067.7 1355.08  11
  -2   3  -3 3867.21 256.370  49
   2  -3   3 3866.50 239.136   2
  -2   3  -3 3185.36 236.868  39
   2  -3   3 3628.39 233.903  11
  -2   3  -4 107569. 2079.40  49
   2  -3   4 97428.8 1951.95  11
   2  -3   5 4888.94 341.225  33
   2  -3   5 4855.49 301.314  28
  -2   3  -5 5244.98 361.833  49
   2  -3   5 4305.05 324.905  12
   2  -3   5 4442.17 299.896  21
   2  -3   5 5009.39 321.357  11
   2  -3   5 5127.24 343.670  25
   2  -3   5 5718.16 397.319  35
   2  -3   6 5705.29 397.066  33
   2  -3   6 6155.18 629.169  29
   2  -3   6 7683.88 533.967  35
  -2   3  -6 7046.80 443.719  49
   2  -3   6 6432.20 418.769  25
   2  -3   6 6336.41 423.784  12
   2  -3   6 6048.58 395.597  21
   2  -3   6 6486.56 379.274  28
   2  -3   6 6126.80 389.873  11
   2  -3   7 4316.68 363.298  33
   2  -3   7 5101.74 395.161  25
   2  -3   7 6119.58 625.557  29
   2  -3   7 4512.17 346.643  28
  -2   3  -7 4915.99 382.150  49
  -2   3  -7 4813.04 370.222  47
  -2   3  -7 4699.05 329.875  41
   2  -3   7 4630.97 385.490  12
   2  -3   7 4925.69 406.585  21
   2  -3   7 4723.14 370.347  11
   2  -3   7 6476.31 571.202  35
   2  -3   8 60086.6 1679.57  33
   2  -3   8 61561.6 1676.03  25
   2  -3   8 75760.1 2228.96  29
   2  -3   8 64687.7 1665.83  28
  -2   3  -8 59975.8 1630.94  49
  -2   3  -8 61518.6 1639.42  47
  -2   3  -8 64763.6 1537.00  41
   2  -3   8 70872.9 1965.29  21
   2  -3   8 68814.1 2312.13  35
   2  -3   9 1743.19 256.282  33
   2  -3   9 2113.07 320.877  29
   2  -3   9 1516.39 242.747  25
   2  -3   9 1534.41 245.546  28
   2  -3   9 1944.25 337.896  21
   2  -3  10 3042.88 349.218  33
   2  -3  10 2995.09 345.461  28
   2  -3  10 2548.97 314.566  25
   2  -3  10 2434.61 379.163  21
   2  -3  11 307.239 136.090  33
  -2   3 -11 370.420 114.704  53
   2  -3  11 397.809 139.029  25
   2  -3  11 284.389 143.016  28
   2  -3  11 367.091 161.283  21
   2  -3  12 2258.67 285.026  33
  -2   3 -12 2288.74 234.562  53
   2  -3  12 2085.68 258.789  25
   2  -3  12 2363.13 306.680  21
   2  -3  13 2674.15 271.536  33
  -2   3 -13 2625.56 206.834  53
  -2   3 -13 2407.91 196.314  52
   2  -3  13 3238.80 281.720  21
   2  -2 -12 6824.94 427.105  32
   2  -2 -12 6601.59 399.923  57
  -2   2  12 6782.65 389.488  22
   2  -2 -11 5134.14 442.705  32
  -2   2  11 5657.97 407.940  22
   2  -2 -11 5590.64 442.215  57
   2  -2 -10 1407.59 262.148  32
   2  -2 -10 1839.27 294.319  57
  -2   2  10 1334.94 216.422  22
   2  -2  -9 5862.42 542.293  32
  -2   2   9 6953.07 482.090  22
   2  -2  -8 12076.8 790.055  32
   2  -2  -8 17651.3 984.410  57
   2  -2  -8 13602.2 898.963   8
  -2   2   8 15963.7 810.933  43
  -2   2   8 16072.6 719.895  22
   2  -2  -7 657.720 180.059  32
  -2   2   7 348.514 127.766  10
   2  -2  -7 735.871 207.995  57
   2  -2  -7 477.026 173.069   8
  -2   2   7 717.929 161.161  43
   2  -2  -7 845.718 147.851  41
  -2   2   7 748.033 147.636  22
  -2   2   7 754.270 141.650  20
   2  -2  -6 10446.3 642.469  32
  -2   2   6 8834.12 552.366  10
   2  -2  -6 10026.8 659.512  58
   2  -2  -6 8322.40 655.324  57
  -2   2   6 10880.4 550.851  43
   2  -2  -6 11041.8 691.029   8
   2  -2  -6 13169.5 572.460  41
   2  -2  -6 11258.5 478.362   6
  -2   2   6 11767.5 524.262  22
  -2   2   6 12148.6 520.619  20
  -2   2   5 550.528 97.4838  45
   2  -2  -5 570.141 146.016   8
   2  -2  -5 413.455 134.692  58
  -2   2   5 599.566 116.977  43
  -2   2   5 462.768 116.663   9
   2  -2  -5 655.091 128.494  41
   2  -2  -5 852.712 122.466   6
   2  -2  -5 375.331 96.6890  13
  -2   2   5 567.542 106.824  22
  -2   2   4 6502.65 365.169   9
  -2   2   4 9583.71 384.130  45
  -2   2   4 8686.95 395.416  43
   2  -2  -4 6689.00 371.883  13
   2  -2  -4 8186.68 357.435   6
   2  -2  -4 9144.20 475.984  41
  -2   2   3 473.249 88.6928   9
  -2   2   3 616.074 94.2193  45
  -2   2   3 617.759 97.8735  43
   2  -2  -3 456.766 92.3918  13
   2  -2  -3 605.115 89.6606   6
   2  -2  -3 423.921 106.162  41
  -2   2   2 129010. 2220.21   9
  -2   2   2 129472. 2243.47  45
  -2   2   2 132560. 2235.50  43
   2  -2  -2 120060. 2260.48  13
   2  -2  -2 123944. 2155.13   6
   2  -2  -2 121088. 2213.94   2
  -2   2   1 198319. 2992.75   9
   2  -2  -1 179476. 3004.53   2
  -2   2   1 164328. 2943.16  43
   2  -2  -1 188208. 3044.53  13
   2  -2  -1 172559. 2916.03   6
  -2   2   0 41438.6 875.005   9
  -2   2   0 41457.1 827.739  49
   2  -2   0 40572.0 919.321   2
  -2   2   0 41684.0 880.652  43
   2  -2   0 45304.2 949.608  13
   2  -2   0 45771.5 925.180   6
  -2   2  -1 10156.2 337.441  49
   2  -2   1 9993.86 362.317   2
  -2   2  -1 10064.8 313.345   9
   2  -2   2 284339. 4499.79   2
  -2   2  -2 283235. 4511.19  49
   2  -2   2 284813. 4452.79  11
   2  -2   3 32853.4 746.868   2
   2  -2   3 30969.8 788.821  12
   2  -2   3 30728.7 727.897  11
   2  -2   4 59566.3 1331.60  12
   2  -2   4 60523.6 1246.43  11
   2  -2   5 8199.81 427.010  12
  -2   2  -5 8753.00 414.851  47
   2  -2   5 8350.09 386.488  11
   2  -2   6 21191.7 773.205  33
   2  -2   6 23378.8 806.106  25
   2  -2   6 22879.7 741.844  28
   2  -2   6 27926.8 1110.30  29
   2  -2   6 20355.6 718.998  14
  -2   2  -6 23976.9 783.350  47
   2  -2   6 24197.6 868.266  23
  -2   2  -6 23751.0 738.258  41
   2  -2   6 20360.5 736.684  22
   2  -2   6 22784.2 811.793  12
   2  -2   6 23765.0 849.551  21
   2  -2   6 20136.3 743.767  20
   2  -2   7 10195.2 543.009  33
   2  -2   7 11031.9 567.880  25
   2  -2   7 11934.8 556.726  28
   2  -2   7 12896.8 728.395  29
   2  -2   7 9772.83 510.554  14
  -2   2  -7 10957.0 539.018  47
  -2   2  -7 11668.3 507.436  41
   2  -2   7 10600.9 557.233  22
   2  -2   7 10615.0 569.928  12
   2  -2   7 12028.6 681.652  21
   2  -2   7 9541.02 519.130  20
   2  -2   8 24251.7 938.716  33
   2  -2   8 26261.9 953.450  28
   2  -2   8 26017.2 1035.31  29
  -2   2  -8 23133.7 884.253  47
   2  -2   8 25447.7 962.256  25
  -2   2  -8 25839.8 822.393  41
   2  -2   8 26512.0 1020.70  22
   2  -2   8 24623.3 961.981  12
   2  -2   8 26025.1 1179.08  21
   2  -2   8 22027.8 880.557  20
   2  -2   9 4520.26 410.896  33
  -2   2  -9 4525.50 386.912  47
   2  -2   9 4713.81 416.697  25
  -2   2  -9 5478.35 357.361  41
   2  -2   9 5046.78 470.368  22
   2  -2   9 4392.86 416.463  12
   2  -2   9 3620.77 473.410  21
   2  -2   9 4157.02 380.539  20
   2  -2   9 4796.62 418.299  28
   2  -2  10 7771.22 570.959  33
   2  -2  10 8645.05 592.125  25
   2  -2  10 7149.95 539.811  28
   2  -2  10 8097.10 640.384  22
   2  -2  10 6399.82 639.368  21
   2  -2  11 2655.21 344.737  33
   2  -2  11 2539.61 328.744  25
   2  -2  11 2912.82 399.209  21
   2  -2  11 2606.23 322.055  28
   2  -2  12 142.131 98.3226  33
   2  -2  12 182.484 114.767  28
   2  -2  12 100.152 95.7441  25
   2  -2  12 121.534 95.9761  21
   2  -2  13 6737.07 480.559  33
  -2   2 -13 8731.97 431.208  53
   2  -1 -12 1649.48 217.977  32
   2  -1 -12 1577.40 206.383  57
  -2   1  12 2041.48 226.588  22
   2  -1 -11 13.4066 69.1165  32
   2  -1 -11 68.0260 82.9900  57
  -2   1  11 89.7054 79.6827  22
   2  -1 -10 474.033 167.236  32
   2  -1 -10 907.067 237.538  57
  -2   1  10 816.445 193.885  22
  -2   1   9 12939.3 715.822  22
   2  -1  -9 13580.0 899.775  57
   2  -1  -8 59677.5 1810.55  32
   2  -1  -8 61422.7 2002.02   8
  -2   1   8 63115.8 1692.72  22
   2  -1  -8 56720.4 2009.08  57
   2  -1  -7 15676.3 785.935  32
  -2   1   7 14846.7 759.916  10
   2  -1  -7 14610.4 905.787  57
  -2   1   7 18328.7 696.043  45
  -2   1   7 13979.9 738.835  43
   2  -1  -7 17734.0 906.585   8
  -2   1   7 14840.6 686.517  22
   2  -1  -6 3428.11 325.399  32
  -2   1   6 3446.28 320.694  10
   2  -1  -6 3989.91 426.915  57
   2  -1  -6 4053.17 375.387   8
  -2   1   6 4055.48 300.418  45
  -2   1   6 3050.43 301.088  43
   2  -1  -6 3782.85 249.199   6
  -2   1   6 3341.62 285.237  22
  -2   1   6 4362.58 312.301  35
  -2   1   5 8347.02 452.782  10
   2  -1  -5 8706.18 482.802   8
  -2   1   5 9538.96 432.394  45
  -2   1   5 6872.50 401.317  43
   2  -1  -5 6648.74 375.724  13
   2  -1  -5 8627.18 372.483   6
   2  -1  -4 75620.2 1585.02   8
  -2   1   4 71870.9 1530.53   9
   2  -1  -4 68148.7 1488.07  13
  -2   1   4 65861.9 1483.06  43
  -2   1   4 66114.4 1428.61  44
  -2   1   4 79251.5 1531.61  45
   2  -1  -4 77420.5 1443.22   6
   2  -1  -4 86614.9 1708.59  41
  -2   1   3 129878. 2247.17   9
   2  -1  -3 134266. 2269.60   8
  -2   1   3 126636. 2241.00  43
  -2   1   3 137899. 2281.90  45
  -2   1   3 119736. 2204.16  44
   2  -1  -3 125019. 2240.95  13
   2  -1  -3 138425. 2192.63   6
  -2   1   2 1748.73 133.777   9
  -2   1   2 1683.39 142.404  43
   2  -1  -2 1446.06 120.290   8
   2  -1  -2 1563.07 116.678   1
  -2   1   2 1657.24 146.770  45
   2  -1  -2 1472.18 130.445  13
   2  -1  -2 1632.06 122.056   6
   2  -1  -2 1688.84 150.058  41
   2  -1  -2 1429.52 118.171   2
  -2   1   1 28483.5 651.379   9
   2  -1  -1 27515.7 653.329   2
  -2   1   1 29455.3 732.798  45
  -2   1   1 29820.6 703.244  43
   2  -1  -1 28840.6 672.779  13
   2  -1  -1 29349.4 623.349   6
   2  -1   0 86331.9 1481.58   1
  -2   1   0 86543.4 1491.96  43
   2  -1   0 83266.8 1475.93  13
   2  -1   0 87289.3 1450.08   6
   2  -1   1 32370.9 679.206   1
   2  -1   1 31020.7 694.309   2
  -2   1  -1 31073.6 657.363  49
   2  -1   1 33007.1 648.977  13
   2  -1   2 5440.60 220.958   1
   2  -1   2 5164.28 199.243  11
   2  -1   2 5405.82 235.029   2
   2  -1   2 5241.55 239.971  12
   2  -1   3 164373. 2847.40  12
   2  -1   3 160806. 2709.39  11
  -2   1  -4 20787.4 560.020  50
  -2   1  -4 19314.0 549.235  47
   2  -1   4 17027.7 518.409  14
   2  -1   4 18567.2 594.680  12
  -2   1  -5 3836.82 241.992  47
   2  -1   5 3970.03 276.639  12
  -2   1  -5 4069.67 248.165  50
   2  -1   5 3520.45 235.028  14
  -2   1  -6 971.611 134.184  50
  -2   1  -6 944.757 133.991  47
   2  -1   6 773.769 122.381  14
  -2   1  -6 1013.68 129.635  41
   2  -1   6 787.416 137.506  12
   2  -1   7 93907.0 2031.49  28
   2  -1   7 95245.1 2073.58  25
  -2   1  -7 89880.7 1949.08  47
   2  -1   7 84040.9 1932.73  14
  -2   1  -7 103072. 1905.87  41
   2  -1   7 100278. 2149.56  22
   2  -1   7 89744.1 2052.20  12
   2  -1   7 80860.8 2237.68  21
   2  -1   7 89415.0 2043.68  20
  -2   1  -7 92234.8 1961.27  50
   2  -1   8 170.815 85.3302  33
  -2   1  -8 192.817 79.2776  50
  -2   1  -8 236.296 87.2302  47
   2  -1   8 256.780 107.728  25
   2  -1   8 168.277 79.2647  14
  -2   1  -8 213.669 73.9054  41
   2  -1   8 328.906 125.105  22
   2  -1   8 211.598 92.9431  28
   2  -1   8 304.673 111.948  12
   2  -1   8 213.047 126.204  21
   2  -1   9 7580.31 538.115  33
   2  -1   9 6869.84 503.024  28
  -2   1  -9 7100.95 482.346  50
   2  -1   9 7661.25 510.185  14
  -2   1  -9 7599.99 501.530  47
  -2   1  -9 10080.5 475.728  41
   2  -1   9 8785.49 655.842  22
   2  -1   9 8457.20 575.289  12
   2  -1   9 8630.84 710.100  21
   2  -1   9 8237.68 571.931  20
   2  -1   9 9053.19 592.568  25
   2  -1  10 15.1375 81.8462  25
   2  -1  10 45.2525 81.5579  33
   2  -1  10 79.8349 89.4363  28
   2  -1  10-19.1636 88.3627  22
   2  -1  10 58.3278 109.797  21
   2  -1  10 15.4528 75.5751  20
   2  -1  11 18972.9 980.500  33
  -2   1 -11 17593.3 788.165  59
   2  -1  11 20059.4 880.632  28
   2  -1  11 19493.3 964.532  25
   2  -1  11 13061.0 871.067  22
   2  -1  11 25136.6 1108.34  21
   2  -1  11 18056.1 944.432  20
   2  -1  12 420.685 158.337  33
  -2   1 -12 302.719 102.048  59
   2  -1  12 337.307 133.685  25
   2  -1  12 318.727 131.136  21
   2  -1  13 51.3337 78.2901  33
  -2   1 -13 80.5920 57.2943  59
  -2   1 -13 107.012 68.2622  53
   2  -1  13 97.8433 65.1299  21
   2   0 -12 359.555 112.448  32
  -2   0  12 451.831 124.379  22
   2   0 -11 66.0892 83.4759  32
   2   0 -11 131.767 79.7495  59
   2   0 -11 220.726 107.872  57
  -2   0  11 137.418 99.7883  22
   2   0 -10 272.171 130.462  32
   2   0 -10 162.213 93.2558  59
   2   0 -10 107.184 108.998  57
  -2   0  10 247.958 128.076  22
   2   0  -9 13658.1 783.541  32
   2   0  -9 16633.4 850.077  59
  -2   0   9 11668.4 724.141  22
  -2   0   9 16304.7 701.703  35
   2   0  -9 13474.0 885.514  57
   2   0  -8 4744.45 433.099  32
   2   0  -8 5886.38 560.550  57
  -2   0   8 5823.18 427.252  45
  -2   0   8 4008.47 395.018  22
   2   0  -8 5105.53 475.541  59
  -2   0   8 5916.85 413.685  35
  -2   0   8 5407.52 507.711  11
  -2   0   7 7008.54 491.640  10
   2   0  -7 6642.28 465.621  32
   2   0  -7 5134.11 470.806  59
   2   0  -7 5331.28 484.008  50
  -2   0   7 6804.97 440.884  45
  -2   0   7 5574.25 423.675  22
   2   0  -7 7658.87 586.431  57
  -2   0   7 6438.42 421.740  35
  -2   0   6 2234.16 243.566  10
   2   0  -6 2092.50 240.388  32
   2   0  -6 2705.47 312.608  57
   2   0  -6 2398.45 267.072   8
   2   0  -6 2392.38 300.517  50
  -2   0   6 2112.64 243.691  43
   2   0  -6 2389.21 197.615   6
  -2   0   6 1968.22 225.935  22
   2   0  -6 2444.69 299.351  59
  -2   0   6 2094.66 229.978  45
  -2   0   6 2075.15 228.950  35
  -2   0   5 1683.80 190.262  10
   2   0  -5 1626.52 192.737   8
  -2   0   5 1970.24 202.341  45
  -2   0   5 1490.75 181.089  43
   2   0  -5 1580.36 149.535   6
   2   0  -5 2122.31 250.086  50
  -2   0   4 9531.92 424.199  10
   2   0  -4 9743.38 431.761   8
  -2   0   4 9461.03 393.042  44
  -2   0   4 9721.69 411.367  43
   2   0  -4 9839.22 375.488   6
  -2   0   4 9579.45 417.879  45
  -2   0   3 68141.3 1409.83  10
  -2   0   3 72186.8 1391.05  44
   2   0  -3 68187.2 1331.79   6
   2   0  -3 80719.5 1512.61  50
  -2   0   3 69034.1 1405.14  45
   2   0  -3 66853.5 1385.91  13
  -2   0   3 73482.0 1374.26  43
  -2   0   3 76949.7 1329.96  40
   2   0  -3 65811.3 1388.41   8
  -2   0   2 1653.28 139.406  10
  -2   0   2 1626.83 131.318  44
   2   0  -2 1494.70 111.778   2
  -2   0   2 1682.29 124.004  43
  -2   0   2 1900.95 147.397  45
   2   0  -2 1557.31 112.491   1
   2   0  -2 1606.02 133.768  13
   2   0  -2 1599.80 123.182   6
  -2   0   2 1799.46 119.913  40
   2   0  -2 1534.74 133.466  50
   2   0  -1 42351.5 844.337   1
  -2   0   1 40680.5 889.697  45
  -2   0   1 42003.7 860.716  44
   2   0  -1 42719.8 875.515  13
  -2   0   1 42888.6 846.052  43
   2   0  -1 40919.4 818.648   6
   2   0  -1 40032.2 834.192   2
  -2   0   1 45166.4 820.001  40
   2   0   0 811.884 83.7992   2
   2   0   0 814.928 80.6038  13
   2   0   0 892.163 87.6544   1
   2   0   0 877.646 71.5361   7
  -2   0   0 721.841 88.5396  45
  -2   0   0 681.039 75.8751  43
   2   0   0 777.285 67.5205   6
   2   0   1 334645. 5159.68   1
   2   0   1 330234. 5035.50   6
   2   0   1 318454. 5025.31   7
   2   0   1 361114. 5118.55  13
   2   0   1 346517. 5179.03   2
   2   0   1 340833. 5098.72  12
   2   0   2 102655. 1770.94   1
   2   0   2 102797. 1781.86  12
   2   0   3 1036.17 97.1053   2
   2   0   3 969.231 90.9790   1
   2   0   3 880.721 103.372  12
   2   0   4 11129.2 379.796  14
   2   0   4 11939.4 436.861  12
  -2   0  -5 7819.88 374.212  50
   2   0   5 7492.47 342.093  14
  -2   0  -5 8606.43 330.167  41
   2   0   5 8461.25 395.626  12
   2   0   6 4388.80 314.583  12
  -2   0  -6 4133.76 289.122  50
   2   0   6 4307.87 283.839  14
  -2   0  -6 4492.27 248.357  41
  -2   0  -7 280.101 85.6861  50
   2   0   7 421.208 109.987  28
   2   0   7 424.643 115.137  55
   2   0   7 288.580 101.742  25
   2   0   7 268.025 87.9595  14
   2   0   7 499.544 116.845  23
  -2   0  -7 309.812 74.7820  41
   2   0   7 396.798 113.677  12
   2   0   7 214.064 102.414  21
   2   0   7 335.887 111.413  20
   2   0   8 21436.3 883.225  55
   2   0   8 18536.4 797.479  28
  -2   0  -8 21101.4 813.059  50
   2   0   8 22730.0 914.723  25
  -2   0  -8 20435.5 782.432  47
   2   0   8 20866.5 839.328  14
  -2   0  -8 24708.1 715.287  41
   2   0   8 21776.5 890.805  12
   2   0   8 23750.2 1068.48  21
   2   0   8 23201.9 978.665  20
   2   0   9 430.862 137.924  55
  -2   0  -9 430.172 122.837  50
  -2   0  -9 296.384 106.885  47
   2   0   9 339.074 132.413  25
   2   0   9 316.963 115.200  14
   2   0   9 306.179 118.460  28
  -2   0  -9 307.928 89.8269  41
   2   0   9 380.688 161.952  22
   2   0   9 398.269 137.284  12
   2   0   9 497.049 170.907  21
   2   0   9 566.390 173.073  20
   2   0  10 5572.37 512.080  25
   2   0  10 5339.26 438.159  28
   2   0  10 5390.32 545.671  20
   2   0  10 3952.88 485.643  22
   2   0  11 994.666 240.904  33
   2   0  11 848.530 220.006  25
   2   0  11 1033.10 211.364  21
   2   0  11 823.907 238.270  20
   2   0  12 15000.7 830.599  25
   2   0  12 13717.4 855.927  33
  -2   0 -12 21663.8 811.377  59
   2   0  12 23374.2 862.516  21
   2   0  12 12635.8 817.111  20
   2   0  13 665.888 185.814  33
  -2   0 -13 1076.01 162.066  59
  -2   0 -14 550.787 93.3515  59
   2   1 -12 138.197 73.1984  32
   2   1 -12 227.231 74.7257  59
  -2  -1  12 87.4781 74.1338  22
   2   1 -11 4843.34 417.447  32
  -2  -1  11 4526.79 415.830  22
   2   1 -10 4273.20 419.170  32
   2   1 -10 5086.16 461.618  59
  -2  -1  10 5306.54 402.278  35
   2   1  -9 5498.08 472.559  32
  -2  -1   9 4285.64 438.459  22
   2   1  -9 5674.35 516.540  59
  -2  -1   9 6014.49 446.113  35
   2   1  -9 5672.74 512.351  57
   2   1  -8 488.146 148.630  32
   2   1  -8 144.167 110.900  59
   2   1  -8 468.225 156.494  57
   2   1  -8 448.084 168.642  50
  -2  -1   8 294.586 120.160  45
  -2  -1   8 342.979 130.902  22
  -2  -1   8 372.949 125.053  35
   2   1  -7 21.4383 57.9583  32
  -2  -1   7 45.5302 64.2816  10
   2   1  -7 14.1175 69.0452  59
   2   1  -7 24.7760 63.8643  57
   2   1  -7 29.6139 80.0597  50
  -2  -1   7 1322.16 202.981  45
  -2  -1   7-7.74544 41.8809  40
  -2  -1   7 21.3228 57.6462  22
  -2  -1   7 1187.54 187.460  35
  -2  -1   7-11.9361 55.0386  11
   2   1  -6 198.953 84.7576  32
  -2  -1   6 202.497 86.2649  10
   2   1  -6 277.213 108.223  59
   2   1  -6 170.678 80.2544  57
   2   1  -6 177.687 90.6410  50
  -2  -1   6 288.855 80.6765  40
   2   1  -6 236.842 70.7824   6
  -2  -1   6 299.762 102.652  45
  -2  -1   6 268.711 98.0113  35
  -2  -1   6 256.554 94.2849  11
  -2  -1   5 98757.0 2049.84  10
   2   1  -5 93288.7 2035.16  32
   2   1  -5 100682. 1909.14   6
  -2  -1   5 94643.0 2015.69  45
  -2  -1   5 90570.0 1917.10  44
  -2  -1   5 96050.6 2021.56  35
  -2  -1   4 3339.51 240.818  10
   2   1  -4 3277.91 259.873  50
  -2  -1   4 3496.27 248.191  45
  -2  -1   4 3442.76 230.600  44
   2   1  -4 3166.81 216.990   6
  -2  -1   4 3373.31 211.785  40
  -2  -1   3 44601.7 1059.53  10
  -2  -1   3 52083.5 1085.30  45
   2   1  -3 48839.5 1100.01  50
   2   1  -3 46591.7 1043.17   6
  -2  -1   3 48565.5 999.251  46
  -2  -1   3 51700.9 1061.82  44
  -2  -1   3 48914.3 1010.79  40
  -2  -1   2 48569.0 1055.50  10
   2   1  -2 49483.2 996.865   1
   2   1  -2 49168.6 1043.20  50
  -2  -1   2 49597.8 1003.57  46
  -2  -1   2 54551.0 1036.93  45
  -2  -1   2 53382.1 1027.27  44
   2   1  -2 48685.3 1027.38   6
  -2  -1   2 51169.7 1006.35  40
   2   1  -1 23465.8 571.239   1
  -2  -1   1 22903.7 575.236  10
   2   1  -1 22491.4 559.253   6
  -2  -1   1 22841.5 559.144  46
  -2  -1   1 24659.6 557.286  45
  -2  -1   1 23347.1 558.011  44
  -2  -1   1 23223.5 555.550  40
  -2  -1   0 19390.4 474.533  10
   2   1   0 20515.2 504.892   2
  -2  -1   0 19841.4 471.186  44
   2   1   0 19368.6 474.088   7
  -2  -1   0 21228.5 478.812  45
   2   1   0 19049.9 465.561   6
  -2  -1   0 20564.9 496.667  40
   2   1   0 19416.9 503.578   1
   2   1   1 165409. 2700.84   6
   2   1   1 189293. 2838.90   2
   2   1   1 193562. 2719.63  15
   2   1   1 168044. 2726.25   7
  -2  -1  -1 168252. 2740.18  45
  -2  -1  -1 170526. 2733.70  44
   2   1   1 166788. 2806.61   1
   2   1   2 88547.2 1643.17   1
   2   1   2 99581.7 1595.69   7
   2   1   2 102188. 1656.33  15
  -2  -1  -2 91057.2 1604.78  48
  -2  -1  -2 97268.4 1609.79  46
  -2  -1  -2 94488.3 1562.55  44
   2   1   2 92622.2 1620.58  12
   2   1   3 44220.4 932.259   1
   2   1   3 49370.5 962.266   7
   2   1   3 48588.8 930.042  15
   2   1   3 44462.5 965.896  12
  -2  -1  -4 22737.0 536.843  42
   2   1   4 21837.6 567.704  15
   2   1   4 21207.5 577.160  14
   2   1   4 21073.7 617.003  12
   2   1   5 2232.58 181.521  15
  -2  -1  -5 2485.36 206.473  50
   2   1   5 2184.73 186.228  14
  -2  -1  -5 1827.49 133.419  41
   2   1   5 2134.06 196.449  12
   2   1   6 226890. 3986.43  14
  -2  -1  -6 221827. 3720.44  41
   2   1   6 228737. 4068.36  12
   2   1   7 2274.20 300.424  30
   2   1   7 1459.54 217.507  55
   2   1   7 1239.86 180.891  28
  -2  -1  -7 1914.58 210.880  50
   2   1   7 1673.92 236.975  25
   2   1   7 1361.15 194.158  14
  -2  -1  -7 1802.46 156.279  41
   2   1   7 1642.76 219.238  12
   2   1   7 1576.29 241.847  20
   2   1   8 14574.6 675.778  28
   2   1   8 17288.2 851.708  55
  -2  -1  -8 18804.0 730.827  50
   2   1   8 16614.6 830.479  25
   2   1   8 15745.2 749.846  14
  -2  -1  -8 17897.8 588.168  41
   2   1   8 16484.6 807.907  12
   2   1   8 18359.6 950.152  20
   2   1   9 107.106 78.1066  28
   2   1   9 66.4659 89.8600  55
  -2  -1  -9 256.143 94.5019  50
  -2  -1  -9 125.933 87.5574  47
   2   1   9 47.5477 89.5222  25
   2   1   9 130.210 85.0579  14
  -2  -1  -9 190.007 70.7427  41
  -2  -1  -9 123.028 65.1592  38
   2   1   9 110.741 99.9016  12
   2   1   9 40.2556 92.8256  20
   2   1  10 21391.7 1112.27  55
   2   1  10 23683.5 1125.51  25
   2   1  10 20134.9 1181.53  20
   2   1  11 1994.00 325.258  25
   2   1  11 1613.94 337.518  20
   2   1  12 620.042 192.702  33
   2   1  12 810.519 201.976  25
   2   1  12 474.205 172.026  20
   2   1  13 39.5627 74.4736  33
  -2  -1 -13 14.6890 41.4769  59
   2   1  13 12.3029 69.4778  20
  -2  -1 -14 2223.84 184.273  59
   2   1  14 2449.15 239.149  33
  -2  -1 -14 2351.68 181.049  53
   2   2 -12 142.219 64.6193  32
   2   2 -12 325.523 87.3705  59
  -2  -2  12 236.576 82.5187  21
   2   2 -11 2586.23 288.582  32
   2   2 -11 3285.49 323.919  59
  -2  -2  11 3587.38 310.965  35
   2   2 -10 4171.96 425.794  59
   2   2 -10 4431.76 404.649  32
  -2  -2  10 5431.63 428.301  35
   2   2  -9 349.460 130.159  32
   2   2  -9 395.971 150.638  59
  -2  -2   9 280.703 119.587  35
   2   2  -8 5857.04 455.532  32
   2   2  -8 6302.73 522.083  59
   2   2  -8 6559.30 554.260  50
  -2  -2   8 4983.45 453.102  45
  -2  -2   8 4341.04 397.201  35
  -2  -2   7 22215.3 866.238  10
   2   2  -7 20463.7 852.508  32
   2   2  -7 22953.5 959.836  59
   2   2  -7 25600.4 1028.93  50
  -2  -2   7 17663.1 819.938  45
  -2  -2   7 24320.3 802.741  40
  -2  -2   7 16499.0 771.319  35
  -2  -2   6 35368.1 1069.86  10
   2   2  -6 31746.8 1058.86  32
   2   2  -6 33699.6 957.361   6
   2   2  -6 39390.3 1198.57  50
  -2  -2   6 32792.6 1056.56  45
  -2  -2   6 37677.7 983.943  40
   2   2  -6 36386.0 1158.95  59
  -2  -2   6 30991.8 1016.45  35
  -2  -2   5 162290. 2956.47  10
   2   2  -5 153583. 2994.46  32
   2   2  -5 161865. 3018.53  59
   2   2  -5 158303. 2861.74   6
   2   2  -5 166103. 3034.59  50
  -2  -2   5 160569. 2924.00  45
  -2  -2   5 163436. 2819.70  40
  -2  -2   5 159666. 2919.12  35
  -2  -2   4 11123.4 479.996  10
   2   2  -4 11011.1 457.156   6
   2   2  -4 11660.5 494.692  50
  -2  -2   4 11760.2 466.747  45
  -2  -2   4 11103.3 440.471  44
  -2  -2   4 10986.9 431.371  40
  -2  -2   3 45679.3 1092.89  10
  -2  -2   3 49375.8 1042.45  44
   2   2  -3 46653.2 1072.84   6
   2   2  -3 44364.8 1069.50  50
  -2  -2   3 47884.8 981.157  46
  -2  -2   3 49204.4 1045.06  45
  -2  -2   3 47868.3 1034.72  40
  -2  -2   2 35140.6 852.661  10
  -2  -2   2 34964.3 769.727  46
  -2  -2   2 37569.9 797.608  45
   2   2  -2 32340.2 815.764   6
  -2  -2   2 37628.9 803.951  44
  -2  -2   2 34733.0 806.514  40
  -2  -2   1 30733.7 731.453  10
   2   2  -1 31093.3 744.721   7
  -2  -2   1 31183.7 697.516  46
  -2  -2   1 34809.4 687.181  45
  -2  -2   1 33509.4 707.382  44
  -2  -2   1 31136.0 728.701  40
   2   2  -1 27682.6 684.927   1
  -2  -2   0 222198. 3595.05  10
  -2  -2   0 235987. 3583.84  44
  -2  -2   0 236450. 3610.66  46
  -2  -2   0 232765. 3650.01  48
   2   2   0 231432. 3636.70   7
  -2  -2   0 236662. 3675.32  40
  -2  -2  -1 77228.5 1272.69  44
   2   2   1 73780.8 1310.49   7
   2   2   1 74350.3 1273.89  15
  -2  -2  -1 75511.3 1310.10  46
   2   2   1 67746.2 1336.61   1
  -2  -2  -1 76931.3 1396.71  40
  -2  -2  -1 69541.2 1312.70  38
  -2  -2  -1 69189.4 1314.10  48
  -2  -2  -2 11.1963 21.8844  48
   2   2   2 18.5926 23.4784   1
   2   2   2-9.66618 22.8962  15
  -2  -2  -2 7.70015 21.7428  46
  -2  -2  -2 15.9369 24.9201  38
   2   2   2-2.99875 21.8630  12
  -2  -2  -3 62852.0 1178.92  48
   2   2   3 63190.6 1231.77   7
   2   2   3 68844.0 1271.76  14
  -2  -2  -3 65646.6 1237.16  42
   2   2   3 61916.9 1280.85   1
  -2  -2  -3 61795.5 1224.50  38
   2   2   3 68823.3 1324.14  12
  -2  -2  -4 404602. 6408.19  38
   2   2   4 399647. 6487.54  15
   2   2   4 402574. 6517.61  14
  -2  -2  -4 424007. 6438.99  42
   2   2   4 416070. 6606.40  12
  -2  -2  -5 88456.3 1637.54   8
   2   2   5 85361.9 1750.31  14
  -2  -2  -5 84757.5 1579.64  38
   2   2   5 86380.0 1831.37  12
  -2  -2  -6 13112.0 497.928   8
   2   2   6 13686.1 621.204  14
  -2  -2  -6 14862.0 557.807  50
  -2  -2  -6 14180.6 504.465  38
   2   2   6 13009.8 634.776  12
  -2  -2  -7 855.703 138.426  50
   2   2   7 1040.92 255.578  30
   2   2   7 778.927 140.706  28
   2   2   7 693.411 175.536  55
   2   2   7 802.256 186.335  25
   2   2   7 800.506 169.592  14
  -2  -2  -7 829.086 126.399  38
   2   2   7 869.657 186.867  12
   2   2   7 951.361 221.180  20
   2   2   8 21735.5 1247.15  30
   2   2   8 16828.8 948.588  55
  -2  -2  -8 20393.5 742.375  50
   2   2   8 17732.9 928.333  25
   2   2   8 15959.4 835.835  14
  -2  -2  -8 18955.3 626.913  41
  -2  -2  -8 18962.8 671.184  38
   2   2   8 16965.8 902.066  12
   2   2   8 17160.6 1037.66  20
   2   2   9 19809.5 1243.56  30
   2   2   9 16245.7 1006.36  55
  -2  -2  -9 23557.0 846.126  50
   2   2   9 18847.5 1011.47  25
   2   2   9 17168.5 942.834  14
  -2  -2  -9 22228.9 718.865  41
   2   2   9 18106.1 1016.68  12
  -2  -2  -9 22492.1 772.446  38
   2   2   9 16875.8 1105.74  20
   2   2  10 20.9216 102.320  55
   2   2  10-18.4893 99.9684  25
   2   2  10 119.394 129.109  20
  -2  -2 -11 54182.7 1355.97  57
   2   2  11 50305.4 1855.17  20
   2   2  12 4630.87 440.149  25
   2   2  12 5426.36 512.783  20
   2   2  13 129.565 88.0288  33
  -2  -2 -13 180.248 72.4095  59
   2   2  13 222.891 110.540  20
   2   2  14 269.495 83.6743  33
  -2  -2 -14 364.769 76.4057  59
   2   3 -12 2769.68 219.281  59
   2   3 -11 1882.96 220.698  32
   2   3 -11 1791.31 228.764  59
  -2  -3  11 2279.89 258.315  35
   2   3 -10 204.834 97.8830  32
   2   3 -10 190.250 105.458  59
  -2  -3  10 112.180 93.1479  35
   2   3  -9 2125.21 298.142  59
   2   3  -9 1941.70 260.291  32
  -2  -3   9 1465.97 249.451  35
   2   3  -8 71.6195 75.3807  32
   2   3  -8 158.847 103.503  59
  -2  -3   8 114.373 92.6613  35
  -2  -3   7 1679.02 229.619  10
   2   3  -7 1422.91 221.497  32
   2   3  -7 1430.62 223.027  53
  -2  -3   7 1416.98 227.722  45
  -2  -3   7 1751.60 213.913  40
   2   3  -7 1675.42 245.044  50
   2   3  -7 1714.49 241.416  59
  -2  -3   7 1298.21 208.829  35
  -2  -3   6 5470.44 383.978  10
   2   3  -6 5701.38 424.346  32
   2   3  -6 5990.58 420.450  50
   2   3  -6 5611.60 402.638  59
  -2  -3   6 5901.60 408.968  45
   2   3  -6 5988.65 381.643   6
  -2  -3   6 5844.85 359.893  40
   2   3  -6 6170.38 414.163  53
  -2  -3   6 5279.88 377.673  35
  -2  -3   5 6937.82 410.634  10
   2   3  -5 7501.96 465.878  32
  -2  -3   5 7148.67 404.871  17
   2   3  -5 6725.77 406.663  59
  -2  -3   5 7012.86 398.999  44
   2   3  -5 6977.72 406.342  53
   2   3  -5 6838.16 409.755  50
  -2  -3   5 7260.01 405.674  45
   2   3  -5 6930.12 399.618   6
  -2  -3   5 6923.82 370.768  40
  -2  -3   5 7334.78 402.054  35
  -2  -3   4 267648. 4466.90  10
   2   3  -4 252460. 4416.73  59
  -2  -3   4 258815. 4373.69  17
   2   3  -4 252496. 4414.66  50
  -2  -3   4 267539. 4369.10  45
   2   3  -4 259191. 4419.85   6
  -2  -3   4 261809. 4371.76  44
  -2  -3   4 272381. 4384.41  40
   2   3  -4 254573. 4338.69  27
  -2  -3   4 265079. 4357.13  35
  -2  -3   3 14955.7 552.753  10
  -2  -3   3 15671.8 480.015  46
   2   3  -3 15954.1 579.941   7
  -2  -3   3 16009.7 508.131  45
  -2  -3   3 15590.1 510.685  44
  -2  -3   3 14953.4 521.112  40
  -2  -3   2 123093. 2245.81  10
   2   3  -2 124314. 2144.58  47
  -2  -3   2 121295. 2159.00  48
   2   3  -2 124338. 2272.29   7
  -2  -3   2 124106. 2134.50  46
  -2  -3   2 128372. 2143.48  45
  -2  -3   2 124150. 2162.00  44
  -2  -3   2 124066. 2233.47  40
  -2  -3   1 17656.9 528.849  10
  -2  -3   1 18497.1 522.724  48
   2   3  -1 18410.6 556.643   7
  -2  -3   1 19876.2 517.536  46
   2   3  -1 17552.0 526.136   1
  -2  -3   1 18852.9 506.840  44
  -2  -3   1 18576.6 563.193  40
   2   3  -1 19964.1 588.316  39
   2   3  -1 19965.8 524.175  47
  -2  -3   0 6760.77 274.415  10
  -2  -3   0 7587.96 272.712  44
  -2  -3   0 6902.76 284.187  48
   2   3   0 7039.97 295.762   7
   2   3   0 7179.33 318.185   1
  -2  -3   0 7847.93 288.066  46
  -2  -3   0 7333.81 329.761  40
   2   3   1 131224. 2227.03   7
  -2  -3  -1 127918. 2209.74  48
   2   3   1 135049. 2364.09   1
  -2  -3  -1 143312. 2222.43  46
  -2  -3  -1 139009. 2166.21  44
  -2  -3  -1 132684. 2354.77  40
   2   3   1 132884. 2199.31  15
   2   3   2 20309.9 527.336   7
   2   3   2 20038.4 534.175  15
  -2  -3  -2 20202.2 516.811  48
  -2  -3  -2 20545.4 501.022  46
   2   3   2 21953.2 661.009   1
  -2  -3  -2 17894.7 527.680  42
  -2  -3  -2 16536.1 578.562  40
  -2  -3  -2 22935.9 585.015  38
   2   3   3 6498.62 294.544  15
   2   3   3 5580.13 260.844   7
  -2  -3  -3 6123.57 251.408  48
   2   3   3 6429.27 348.171   1
   2   3   3 4865.96 275.448  14
  -2  -3  -3 6034.94 277.447  42
  -2  -3  -3 5702.09 269.495  38
   2   3   3 6913.21 348.752  12
   2   3   4 12624.2 518.732  14
   2   3   4 15757.3 494.355   7
   2   3   4 18454.7 553.135  15
   2   3   4 14657.6 558.714   1
  -2  -3  -4 17881.1 538.477  42
  -2  -3  -4 14684.7 481.984  38
   2   3   4 17969.7 672.531  12
   2   3   5 34936.0 825.765   7
  -2  -3  -5 34425.5 887.047   8
   2   3   5 36989.9 931.744  15
   2   3   5 27503.7 936.472  14
  -2  -3  -5 31808.8 866.844  42
  -2  -3  -5 30693.2 815.376  38
   2   3   5 35601.5 1127.48  12
  -2  -3  -6 16736.4 573.565   8
   2   3   6 13181.4 662.274  56
   2   3   6 15104.4 606.147  15
  -2  -3  -6 16097.3 578.656  50
   2   3   6 12126.4 641.986  14
   2   3   6 17318.1 992.191  30
  -2  -3  -6 11635.6 518.542  42
  -2  -3  -6 14221.8 528.019  38
   2   3   6 14395.9 772.628  12
  -2  -3  -7 13813.1 559.864   8
   2   3   7 12242.3 615.698  15
  -2  -3  -7 15208.2 591.795  50
   2   3   7 11072.0 686.981  14
  -2  -3  -7 14823.6 570.550  42
   2   3   7 13119.4 995.592  30
  -2  -3  -7 12502.7 530.104  38
   2   3   7 11669.4 759.544  12
  -2  -3  -8 34690.7 1017.37   8
   2   3   8 30361.7 1654.55  30
   2   3   8 23937.4 1290.57  55
  -2  -3  -8 40184.6 1064.83  50
   2   3   8 31739.9 1341.28  25
   2   3   8 28195.1 1234.81  14
  -2  -3  -8 34187.8 971.923  38
   2   3   8 25072.3 1250.92  12
   2   3   8 25640.6 1369.71  20
   2   3   9 42185.7 1964.79  30
   2   3   9 26715.6 1407.07  55
  -2  -3  -9 46135.2 1207.01  50
   2   3   9 37622.4 1504.52  25
   2   3   9 30627.9 1364.07  14
  -2  -3  -9 41350.3 1117.16  38
   2   3   9 28940.3 1413.77  12
   2   3   9 40544.9 1724.66  20
   2   3  10 2803.03 473.625  30
   2   3  10 1928.15 354.731  55
   2   3  10 2500.78 374.624  25
   2   3  10 3105.97 452.495  20
   2   3  11 406.411 187.865  30
   2   3  11 334.902 154.842  55
  -2  -3 -11 361.586 106.768  57
   2   3  11 418.016 159.525  25
   2   3  11 432.178 183.412  20
  -2  -3 -12 171.919 77.8475  57
   2   3  12 135.427 96.2562  55
   2   3  12 62.7396 89.1892  25
   2   3  12 231.846 115.544  20
   2   3  13 7672.40 476.121  33
  -2  -3 -13 7787.96 391.683  59
   2   3  13 6847.67 439.315  20
  -2  -3 -13 7064.69 385.305  57
   2   4 -11 237.943 85.7868  59
  -2  -4  11 247.974 95.9340  35
   2   4 -10 20.0959 54.3278  59
  -2  -4  10 12.1840 62.8113  35
   2   4  -9 3833.63 344.960  32
   2   4  -9 4250.90 383.519  53
   2   4  -9 3873.18 357.976  59
  -2  -4   9 3138.78 354.903  35
   2   4  -8 3237.10 328.477  32
   2   4  -8 3113.90 324.982  59
   2   4  -8 3709.15 360.038  53
  -2  -4   8 3155.87 341.322  35
   2   4  -7 26353.9 999.966  32
   2   4  -7 25727.6 962.644  53
   2   4  -7 23859.0 918.675  59
  -2  -4   7 27138.5 931.342  40
  -2  -4   7 24538.4 942.500  35
  -2  -4   7 24895.0 897.174  34
  -2  -4   6 8230.58 481.168  10
   2   4  -6 9192.78 555.564  32
   2   4  -6 7370.14 456.532  59
  -2  -4   6 7621.56 502.453  17
   2   4  -6 8035.48 480.304  53
   2   4  -6 7341.01 477.588   7
  -2  -4   6 8341.47 496.605  45
  -2  -4   6 7145.20 493.757  44
   2   4  -6 7601.15 458.355   6
  -2  -4   6 7992.42 453.972  40
  -2  -4   6 7813.79 464.597  35
  -2  -4   6 8314.07 470.250  34
  -2  -4   5 21553.8 788.743  10
   2   4  -5 24537.2 915.884  32
   2   4  -5 21892.7 730.310  27
   2   4  -5 21017.4 779.885   6
   2   4  -5 22781.6 792.647  53
  -2  -4   5 22881.3 816.092  17
   2   4  -5 22208.5 828.093   7
  -2  -4   5 21888.3 775.973  45
  -2  -4   5 22120.5 803.138  44
  -2  -4   5 22667.2 769.268  40
   2   4  -5 20791.6 763.596  59
  -2  -4   5 22332.4 758.754  35
  -2  -4   5 21431.9 767.100  34
  -2  -4   4 1856.71 204.129  10
   2   4  -4 2247.18 253.641  32
  -2  -4   4 2277.08 216.843  17
   2   4  -4 1803.17 189.889  27
   2   4  -4 1846.35 200.247  53
   2   4  -4 1966.28 221.504   7
  -2  -4   4 2222.70 204.581  45
   2   4  -4 2031.52 211.290   6
  -2  -4   4 1892.83 201.002  40
  -2  -4   4 1905.05 196.713  44
   2   4  -4 2012.78 209.773  59
  -2  -4   4 1944.22 205.613  34
  -2  -4   3 55182.4 1298.15  10
   2   4  -3 57050.9 1389.96  32
   2   4  -3 57316.1 1286.16  27
  -2  -4   3 54772.7 1236.16  17
  -2  -4   3 57182.2 1218.69  46
   2   4  -3 53794.7 1264.20  53
   2   4  -3 53498.4 1203.19  47
   2   4  -3 55800.2 1325.77   7
  -2  -4   3 55130.1 1223.43  44
  -2  -4   3 55729.9 1291.48  40
   2   4  -3 53491.7 1263.51  39
   2   4  -3 51243.1 1258.84  59
  -2  -4   3 53790.8 1274.23  34
  -2  -4   2 98672.8 1913.17  10
  -2  -4   2 94706.3 1787.13  48
   2   4  -2 100602. 1853.72  47
   2   4  -2 99218.8 1932.72   7
  -2  -4   2 102397. 1832.71  46
  -2  -4   2 98439.5 1829.61  44
  -2  -4   2 100317. 1956.65  40
   2   4  -2 94845.0 1944.08  39
  -2  -4   1 23838.8 680.624  10
   2   4  -1 25597.0 782.042  39
  -2  -4   1 25063.8 656.017  48
   2   4  -1 24992.6 719.832   1
   2   4  -1 26958.0 697.805  47
   2   4  -1 24938.7 706.309   7
  -2  -4   1 26224.7 660.398  44
  -2  -4   1 25530.2 758.047  40
  -2  -4   1 25499.0 664.316  46
  -2  -4   0 46380.3 1017.86  10
   2   4   0 50867.3 1180.68   1
  -2  -4   0 48937.5 1010.77  48
   2   4   0 46757.1 1037.73   7
  -2  -4   0 50336.0 1024.30  46
  -2  -4   0 48489.6 989.472  44
  -2  -4   0 43745.1 971.351  42
  -2  -4   0 47871.8 1152.02  40
   2   4   0 49866.9 1191.85  39
   2   4   1 2551.13 235.456   1
  -2  -4  -1 2265.98 163.726  48
   2   4   1 2136.37 163.414  15
  -2  -4  -1 2493.29 166.313  46
   2   4   1 2223.57 171.267   7
  -2  -4  -1 1981.58 153.203  42
  -2  -4  -1 2097.07 200.121  40
   2   4   1 1885.45 191.447  39
  -2  -4  -1 1651.09 167.094  38
   2   4   2 952.990 160.152   1
   2   4   2 982.604 115.518  15
  -2  -4  -2 902.609 105.995  48
  -2  -4  -2 972.355 103.791  46
  -2  -4  -2 956.678 110.584  42
   2   4   2 1156.10 123.600   7
  -2  -4  -2 784.842 126.760  40
  -2  -4  -2 994.544 125.917  38
   2   4   3 106816. 2427.39   1
   2   4   3 114041. 2153.59  15
   2   4   3 115212. 2143.71   7
  -2  -4  -3 123580. 2202.19  42
  -2  -4  -3 131175. 2200.57  38
  -2  -4  -3 123548. 2144.20  48
   2   4   4 362.941 116.456  12
   2   4   4 452.522 87.2563   7
   2   4   4 541.565 94.3214  15
   2   4   4 592.476 109.859  14
  -2  -4  -4 493.832 91.7826  48
  -2  -4  -4 527.738 101.803  42
  -2  -4  -4 800.819 108.876  38
   2   4   4 354.954 110.450   1
   2   4   5 2237.90 183.662   7
   2   4   5 2210.89 240.203  56
  -2  -4  -5 2467.14 221.309   8
   2   4   5 2351.73 204.782  15
   2   4   5 2365.70 239.997  14
  -2  -4  -5 1804.90 197.614  42
  -2  -4  -5 2172.51 187.121  38
   2   4   5 1653.92 253.654  12
   2   4   6 1254.80 303.235  30
  -2  -4  -6 2069.18 205.180   8
   2   4   6 1947.28 242.624  56
   2   4   6 1808.71 200.948  15
   2   4   6 1699.84 285.047  26
  -2  -4  -6 1844.00 193.486  50
   2   4   6 1868.11 243.784  14
  -2  -4  -6 1594.29 190.759  42
  -2  -4  -6 1809.93 183.236  38
   2   4   6 1292.72 251.797  12
   2   4   7 52965.9 1524.53  56
   2   4   7 58557.2 2237.87  30
  -2  -4  -7 51951.5 1296.93   8
   2   4   7 51966.2 1402.30  15
  -2  -4  -7 55206.5 1320.67  50
   2   4   7 51452.5 1603.75  14
  -2  -4  -7 57007.3 1376.60  42
  -2  -4  -7 56015.9 1318.45  38
   2   4   8 5962.31 595.271  12
  -2  -4  -8 6970.72 425.772   8
  -2  -4  -8 7709.10 438.753  50
   2   4   8 7760.54 506.311  15
   2   4   8 7785.69 614.743  14
  -2  -4  -8 7992.33 436.266  38
  -2  -4  -9 92117.6 2157.22   8
   2   4   9 91820.8 2578.01  14
   2   4   9 85834.5 2651.94  12
   2   4  10 41340.1 1588.08  55
   2   4  10 43539.1 1568.66  25
   2   4  10 46342.5 1648.80  20
   2   4  11 56.8725 115.645  30
  -2  -4 -11 149.437 77.1853  57
   2   4  11 88.1523 98.7646  55
   2   4  11 113.335 92.3926  25
   2   4  11 71.7991 90.6773  20
   2   4  12 1147.10 220.847  30
  -2  -4 -12 903.532 149.877  57
   2   4  12 871.532 175.876  55
   2   4  12 1061.35 189.873  25
   2   4  12 1036.53 192.105  20
  -2  -4 -13 33.3146 43.4491  57
   2   4  13 7.56534 49.3335  20
   2   5 -10 43.8859 51.9819  59
   2   5 -10 66.8969 62.4754  53
  -2  -5  10 74.4853 75.6171  35
   2   5  -9 3729.32 310.958  59
   2   5  -9 4363.92 359.846  53
  -2  -5   9 4231.61 386.257  35
   2   5  -8 1496.42 223.067  53
   2   5  -8 1401.08 202.137  59
  -2  -5   8 1642.41 242.896  35
   2   5  -7 12586.0 615.111  59
   2   5  -7 13910.8 665.143  53
  -2  -5   7 13162.2 780.434  17
  -2  -5   7 13550.0 670.649  35
  -2  -5   7 14122.6 651.969  34
   2   5  -6 2418.09 255.356  59
  -2  -5   6 2366.19 265.929  10
   2   5  -6 2213.45 250.364  53
  -2  -5   6 2304.02 302.134  44
   2   5  -6 1854.25 237.292   6
  -2  -5   6 2380.77 266.512  40
  -2  -5   6 2407.50 302.759  17
  -2  -5   6 2375.64 258.484  35
  -2  -5   6 2382.68 258.849  34
  -2  -5   5 246.296 96.2362  34
  -2  -5   5 177.019 84.6126  10
   2   5  -5 199.826 87.3556  59
  -2  -5   5 326.521 115.281  17
   2   5  -5 141.438 80.2867  53
   2   5  -5 222.105 88.6753   7
  -2  -5   5 183.740 86.5150  44
  -2  -5   5 152.183 77.5803  40
   2   5  -5 195.536 84.5627   6
  -2  -5   4 524.702 123.475  34
  -2  -5   4 528.980 125.429  10
   2   5  -4 659.872 130.768  59
  -2  -5   4 556.558 125.100  17
   2   5  -4 582.995 124.780  53
   2   5  -4 512.834 111.329  52
   2   5  -4 480.689 119.465   7
  -2  -5   4 669.273 132.898  44
  -2  -5   4 618.987 134.267  40
   2   5  -4 396.432 105.018   6
  -2  -5   3 40264.0 1100.18  10
  -2  -5   3 40547.0 1061.83  17
   2   5  -3 39364.3 1079.58  53
   2   5  -3 39301.0 1052.33  52
   2   5  -3 41115.9 1055.89  47
   2   5  -3 40422.8 1106.86   7
  -2  -5   3 41490.8 1094.27  46
  -2  -5   3 40430.5 1054.80  44
  -2  -5   3 41394.8 1151.50  40
   2   5  -3 38332.7 1126.31  39
  -2  -5   3 40827.4 1089.29  34
  -2  -5   2 65897.1 1482.81  10
   2   5  -2 69777.1 1490.90  52
  -2  -5   2 73462.7 1580.69  54
   2   5  -2 68572.4 1518.21  53
  -2  -5   2 66832.7 1444.48  17
   2   5  -2 69358.9 1476.43  47
   2   5  -2 65007.1 1462.98   7
  -2  -5   2 67255.8 1464.20  46
  -2  -5   2 65739.3 1425.77  44
   2   5  -2 64170.6 1592.41  39
  -2  -5   2 67162.8 1576.30  40
  -2  -5   2 64782.2 1474.02  34
  -2  -5   1 66.4193 50.2291  34
  -2  -5   1 189.757 68.3836  10
   2   5  -1 107.132 57.7921  53
   2   5  -1 131.132 57.6174  52
   2   5  -1 171.247 62.2947  47
  -2  -5   1 249.874 71.7375  46
   2   5  -1 148.412 62.4532   7
  -2  -5   1 271.811 72.8322  44
  -2  -5   1 123.695 62.8179  24
   2   5  -1 112.548 64.2326   1
  -2  -5   1 24.1625 49.1662  40
   2   5  -1 100.187 63.0239  39
  -2  -5   1 326.652 77.9037  17
  -2  -5   1 102.716 50.9644  48
   2   5   0 3546.43 308.103   1
   2   5   0 3736.11 243.593   7
  -2  -5   0 4401.56 260.077  48
   2   5   0 3977.09 250.768  15
  -2  -5   0 3942.24 253.020  46
   2   5   0 3145.63 291.088  39
  -2  -5   0 3648.30 242.036  10
   2   5   1 61877.3 1633.51   1
   2   5   1 70351.6 1382.50   7
   2   5   1 68584.9 1373.21  15
  -2  -5  -1 69349.1 1370.52  46
  -2  -5  -1 54667.1 1457.36  40
   2   5   1 54504.5 1467.44  39
  -2  -5  -1 52572.9 1421.83  38
  -2  -5  -1 70279.6 1376.63  48
   2   5   2 33167.0 1207.02   1
   2   5   2 45884.8 1030.59   7
   2   5   2 43880.7 1035.97  15
  -2  -5  -2 45110.3 1034.29  48
  -2  -5  -2 43310.1 1005.08  46
  -2  -5  -2 43736.1 1027.63  42
  -2  -5  -2 32557.9 1054.01  40
  -2  -5  -2 39559.1 1078.60  38
   2   5   3 16909.1 636.385  53
   2   5   3 19041.1 668.437  56
   2   5   3 19111.2 648.904  52
   2   5   3 17842.7 628.698  16
   2   5   3 13096.1 723.992   1
   2   5   3 16789.4 589.734   7
   2   5   3 15945.3 582.883  15
  -2  -5  -3 15818.5 582.239  48
  -2  -5  -3 16892.8 611.672  42
  -2  -5  -3 15020.1 632.187  40
  -2  -5  -3 17231.7 614.247  38
   2   5   4 63974.9 1405.54  31
   2   5   4 56494.8 1281.07  52
   2   5   4 53967.9 1303.33  56
   2   5   4 54099.2 1259.57  16
   2   5   4 46067.3 1154.21   7
   2   5   4 52943.9 1202.44  15
  -2  -5  -4 43271.9 1178.03  48
   2   5   4 47155.9 1460.58   1
  -2  -5  -4 41456.2 1199.97  42
  -2  -5  -4 47106.7 1238.18  40
  -2  -5  -4 52190.5 1199.59  38
   2   5   5 359.582 108.338  31
  -2  -5  -5 377.769 100.330   8
   2   5   5 326.509 88.6147  16
   2   5   5 488.088 119.845  56
   2   5   5 265.570 77.3248  15
   2   5   5 340.259 83.6360   7
   2   5   5 284.583 90.0611  14
  -2  -5  -5 266.037 96.0444  42
  -2  -5  -5 458.566 98.0260  38
   2   5   5 265.740 113.118  12
   2   5   6 12226.6 521.323  16
   2   5   6 12422.4 610.572  56
  -2  -5  -6 13151.0 574.888   8
   2   5   6 12442.3 545.929  15
   2   5   6 11787.1 605.268  14
  -2  -5  -6 12669.7 596.739  42
  -2  -5  -6 13120.0 534.748  38
   2   5   6 13419.6 769.001  12
   2   5   7 335.402 183.212  30
  -2  -5  -7 199.441 79.0514   8
   2   5   7 182.131 81.1815  16
   2   5   7 119.717 75.3353  56
   2   5   7 237.779 88.5529  15
   2   5   7 114.526 83.0346  14
  -2  -5  -7 279.461 100.779  42
  -2  -5  -7 456.849 107.540  38
   2   5   7 205.304 118.370  12
  -2  -5  -8 32322.9 993.837  58
  -2  -5  -8 29698.8 980.266   8
   2   5   8 27301.4 1008.75  15
   2   5   8 30618.7 1218.77  14
  -2  -5  -8 34564.9 1046.57  42
  -2  -5  -8 32011.6 971.051  38
   2   5   8 31673.5 1361.18  12
   2   5   9 19715.5 1151.83  30
   2   5  10 15377.6 942.030  30
   2   5  10 14448.2 800.275  25
   2   5  11 1944.80 310.440  30
   2   5  11 1825.65 260.247  25
  -2  -5 -11 1747.89 213.706  57
   2   5  12 22162.1 901.458  30
   2   5  12 20133.8 781.849  25
  -2  -5 -12 21560.6 749.317  57
   2   5  13 540.635 115.144  30
  -2  -5 -13 624.859 113.293  57
  -2  -6  10 434.259 111.621  29
   2   6 -10 405.172 96.2655  53
  -2  -6  10 357.398 102.733  35
  -2  -6   9 838.474 148.956  24
   2   6  -9 957.123 156.974  53
  -2  -6   9 784.314 158.348  35
   2   6  -8 5830.73 401.288  53
  -2  -6   8 5573.91 391.775  24
  -2  -6   8 6100.51 431.807  35
  -2  -6   7 111.505 75.7352  34
   2   6  -7 155.419 90.9739  53
  -2  -6   7 48.3404 98.2931  17
  -2  -6   7 30.3478 57.1370  24
  -2  -6   7 70.9057 73.8564  35
  -2  -6   6 520.872 133.867  34
  -2  -6   6 383.827 127.939  24
  -2  -6   6 514.644 157.272  17
   2   6  -6 513.475 130.449  53
   2   6  -6 614.066 132.055  52
  -2  -6   5 1558.48 233.217  17
   2   6  -5 1473.30 198.106  52
   2   6  -5 1463.74 208.241  53
   2   6  -5 1093.23 188.466   6
  -2  -6   5 1565.84 225.442  24
  -2  -6   5 1787.97 250.410  40
  -2  -6   5 1702.60 227.744  34
  -2  -6   4 677.963 149.165  34
  -2  -6   4 764.238 159.243  17
  -2  -6   4 613.757 136.660  10
   2   6  -4 765.252 150.328  53
   2   6  -4 642.399 131.109  52
  -2  -6   4 797.480 164.870  24
  -2  -6   4 662.922 146.407  44
  -2  -6   4 761.541 162.857  40
   2   6  -4 603.078 139.007   6
  -2  -6   3 186.484 81.9817  34
  -2  -6   3 285.067 95.3072  10
   2   6  -3 366.477 107.462  53
  -2  -6   3 273.640 91.4933  17
   2   6  -3 336.994 101.235  52
  -2  -6   3 203.107 89.1216  24
   2   6  -3 274.045 89.8822  47
  -2  -6   3 262.746 90.6859  44
  -2  -6   3 303.453 108.978  40
   2   6  -3 184.386 88.2011  39
  -2  -6   3 309.670 109.737  54
  -2  -6   2 16020.8 632.724  17
  -2  -6   2 15496.5 692.829  54
   2   6  -2 18050.2 676.455  52
   2   6  -2 16444.9 622.496   7
   2   6  -2 16821.4 655.515  47
  -2  -6   2 15458.6 661.440  46
  -2  -6   2 16049.2 622.462  44
  -2  -6   2 15125.6 641.995  24
   2   6  -2 13762.5 547.010  16
   2   6  -2 13856.8 708.044  39
   2   6  -2 17105.9 673.862  53
  -2  -6   2 16113.0 650.913  34
  -2  -6   2 16375.6 653.802  10
   2   6  -1 2427.79 241.812  53
   2   6  -1 2408.31 240.277  56
  -2  -6   1 2226.94 245.354  54
   2   6  -1 1918.08 185.852  16
  -2  -6   1 1999.04 219.451  24
   2   6  -1 2273.05 271.083   1
   2   6  -1 2333.22 230.977  52
   2   6  -1 2086.75 200.766   7
  -2  -6   1 2364.54 222.575  48
   2   6  -1 2351.70 216.353  15
  -2  -6   1 2192.40 233.050  46
  -2  -6   1 2398.21 218.326  44
   2   6  -1 1818.54 246.171  39
  -2  -6   1 2415.39 232.716  34
  -2  -6   1 2379.16 226.190  10
   2   6   0 17813.3 679.361  53
   2   6   0 16715.5 611.702  15
   2   6   0 17026.2 654.101  56
  -2  -6   0 17023.5 689.487  54
   2   6   0 14204.7 743.373   1
   2   6   0 17483.6 665.224  52
   2   6   0 14996.7 562.447  16
   2   6   0 16801.4 588.998   7
  -2  -6   0 15855.7 614.572  48
  -2  -6   0 16382.5 650.281  46
  -2  -6   0 17241.1 671.988  24
   2   6   0 14376.1 700.925  39
  -2  -6   0 17458.7 644.205  34
   2   6   1 38243.0 1088.19  53
   2   6   1 53161.8 1184.48  31
   2   6   1 39781.2 1035.94  15
   2   6   1 40954.1 1081.19  56
   2   6   1 34894.3 1039.47  52
  -2  -6  -1 36430.3 1094.40  54
   2   6   1 40667.9 1029.97  16
   2   6   1 39337.7 998.726   7
  -2  -6  -1 37026.5 1031.25  48
  -2  -6  -1 35854.7 1040.49  46
  -2  -6  -1 41229.0 1158.99  24
  -2  -6  -1 29512.2 1095.93  38
   2   6   1 26299.6 1136.88   1
  -2  -6  -2 126225. 2656.45  54
   2   6   2 155038. 2691.40  16
   2   6   2 149826. 2666.70  56
   2   6   2 117615. 2924.73   1
   2   6   2 136486. 2640.97  52
   2   6   2 126046. 2627.86  53
   2   6   2 140799. 2568.72   7
   2   6   2 138882. 2591.87  15
  -2  -6  -2 122355. 2580.53  46
  -2  -6  -2 123861. 2715.92  38
  -2  -6  -2 124449. 2607.99  48
   2   6   3 32682.1 1003.68  31
   2   6   3 26112.0 843.560  15
   2   6   3 29494.0 887.808  52
   2   6   3 27331.5 888.833  53
   2   6   3 26845.5 877.220  16
   2   6   3 24848.7 810.205   7
   2   6   3 28808.0 871.278  56
   2   6   3 27449.7 1095.78   1
  -2  -6  -3 21985.2 829.806  48
  -2  -6  -3 19694.7 782.604  42
  -2  -6  -3 27592.0 909.480  38
   2   6   4 30412.7 992.374  31
   2   6   4 27101.4 859.198  52
   2   6   4 25597.2 847.329  56
   2   6   4 27794.8 892.730  16
  -2  -6  -4 21562.6 838.456  48
   2   6   4 25768.9 821.774   7
   2   6   4 26820.7 835.201  15
   2   6   4 26801.2 1043.54   1
  -2  -6  -4 21811.7 843.741  42
  -2  -6  -4 24876.7 830.517  38
   2   6   5 4584.48 344.420  56
   2   6   5 5477.25 365.288  52
   2   6   5 5967.58 378.977  16
   2   6   5 4940.44 324.264   7
   2   6   5 5021.24 331.335  15
   2   6   5 4835.61 342.801  14
  -2  -6  -5 5487.58 393.269  42
  -2  -6  -5 4574.12 322.134  38
  -2  -6  -5 5494.79 396.789   8
   2   6   6 42578.5 1253.39  56
  -2  -6  -6 49735.2 1316.50   8
   2   6   6 43564.6 1210.51  15
   2   6   6 42869.4 1268.38  14
  -2  -6  -6 51690.7 1358.99  42
  -2  -6  -6 43805.2 1201.31  38
   2   6   6 46598.7 1213.51  16
   2   6   6 47574.4 1497.94  12
   2   6   7 27024.0 982.300  56
   2   6   7 27236.0 909.717  16
   2   6   7 32813.2 1224.64  26
  -2  -6  -7 31532.0 1010.67   8
   2   6   7 27048.9 944.981  15
   2   6   7 27223.1 1034.79  14
  -2  -6  -7 33647.1 1054.70  42
   2   6   7 36015.2 1496.95  30
  -2  -6  -7 30640.9 969.665  38
   2   6   7 31337.5 1231.77  12
  -2  -6  -7 34003.8 1053.69  58
   2   6   8 1832.44 219.232  16
  -2  -6  -8 2256.68 250.510  58
   2   6   9 15516.5 907.072  30
  -2  -6  -9 14516.5 639.388  58
   2   6  10 17960.5 922.212  30
   2   6  10 15932.4 795.443  25
   2   6  11 38.5771 69.5264  30
  -2  -6 -11-8.01027 45.2360  57
   2   6  11 93.8665 83.2949  25
   2   6  12 189.323 85.9753  30
  -2  -6 -12 226.267 78.3034  57
  -2  -7   9 4045.92 353.404  29
   2   7  -9 4555.40 290.327  53
  -2  -7   8 1079.35 166.884  24
   2   7  -8 1016.60 156.475  53
  -2  -7   8 1400.62 243.039  17
  -2  -7   7 165.155 90.6452  34
  -2  -7   7 191.198 124.605  17
   2   7  -7 146.373 75.6211  53
   2   7  -7 179.867 82.6510  52
  -2  -7   7 111.455 75.7390  24
  -2  -7   6 865.782 195.850  17
   2   7  -6 1077.23 167.303  52
  -2  -7   6 1042.85 188.343  24
   2   7  -6 1050.65 178.010  53
  -2  -7   6 932.151 178.383  34
  -2  -7   5 16416.9 798.761  17
   2   7  -5 17196.8 727.801  53
   2   7  -5 17837.3 713.564  52
  -2  -7   5 15693.0 740.487  24
  -2  -7   5 17230.5 765.359  34
  -2  -7   4 1905.14 256.114  17
   2   7  -4 2101.83 248.706  53
   2   7  -4 2064.03 239.893  52
  -2  -7   4 2136.60 271.423  24
  -2  -7   4 2351.26 277.315  34
  -2  -7   3 7492.15 481.360  17
  -2  -7   3 6994.10 514.078  54
   2   7  -3 7739.27 478.534  53
   2   7  -3 8042.56 474.762  52
   2   7  -3 7236.96 421.819  16
   2   7  -3 6971.80 435.610  15
   2   7  -3 7878.64 481.206  47
  -2  -7   3 7145.31 473.966  44
  -2  -7   3 7018.20 481.091  24
   2   7  -3 6349.26 513.184  39
  -2  -7   3 7516.80 487.976  34
  -2  -7   2-10.3004 58.1790  34
  -2  -7   2 47.4661 59.9482  17
   2   7  -2 47.6893 65.9769  52
   2   7  -2 86.5499 60.1731  16
   2   7  -2 76.4723 61.9568  15
  -2  -7   2 753.268 161.874  46
  -2  -7   2 39.0287 57.3615  44
  -2  -7   2 61.1345 77.9174  24
   2   7  -2 9.93444 62.7336  53
   2   7  -2 927.026 200.485  39
  -2  -7   2 948.007 187.916  54
   2   7  -1 3805.46 314.385  56
  -2  -7   1 2699.49 301.990  54
   2   7  -1 4042.44 336.423  52
   2   7  -1 3419.50 278.326  16
   2   7  -1 2470.82 326.990   1
   2   7  -1 3860.60 304.836  15
  -2  -7   1 2731.73 295.019  46
  -2  -7   1 3757.14 331.033  24
   2   7  -1 3462.04 359.639  39
   2   7  -1 3830.00 331.889  53
  -2  -7   1 4024.15 338.960  34
  -2  -7   0 182.124 85.6595  34
   2   7   0 262.931 97.9234  53
   2   7   0 227.902 92.6719  56
   2   7   0 277.178 99.8296  52
   2   7   0 256.664 85.1259  16
  -2  -7   0 233.468 97.9605  48
   2   7   0 313.420 95.4401  15
   2   7   0 188.215 114.401   1
  -2  -7   0 292.770 111.829  46
  -2  -7   0 193.281 98.1714  24
  -2  -7   0 197.087 99.4432  54
   2   7   1 31123.1 1020.13  53
   2   7   1 31902.1 1023.53  52
   2   7   1 35402.2 1019.01  56
   2   7   1 30046.8 1228.77   1
   2   7   1 34137.7 955.086   7
   2   7   1 35713.8 1016.89  16
  -2  -7  -1 24828.4 964.061  48
  -2  -7  -1 26456.8 971.236  46
  -2  -7  -1 32748.4 1104.60  24
  -2  -7  -1 26709.4 1115.62  38
   2   7   1 32511.9 984.055  15
  -2  -7  -1 25706.4 991.844  54
   2   7   2 5801.76 415.824  31
   2   7   2 5119.79 357.323  56
   2   7   2 4911.48 373.385  53
   2   7   2 5010.00 368.414  16
   2   7   2 5388.29 383.037  52
   2   7   2 5249.17 478.493   1
  -2  -7  -2 4154.65 361.568  54
   2   7   2 4557.13 326.746   7
   2   7   2 4527.87 346.604  15
  -2  -7  -2 3757.72 347.649  48
  -2  -7  -2 4228.72 351.369  46
  -2  -7  -2 4594.81 406.667  24
  -2  -7  -2 4656.45 414.064  38
   2   7   3 5720.76 423.594  31
   2   7   3 4239.87 336.526  15
   2   7   3 4518.66 335.433  56
   2   7   3 4602.46 362.814  16
   2   7   3 4629.08 351.941  52
   2   7   3 4969.28 451.499   1
   2   7   3 3885.84 309.445   7
  -2  -7  -3 3710.76 341.139  48
  -2  -7  -3 4527.88 408.250  24
  -2  -7  -3 4043.80 361.076  38
   2   7   4 9802.49 534.721  16
   2   7   4 8678.72 467.468   7
   2   7   4 8727.78 486.474  52
   2   7   4 9352.97 496.850  15
  -2  -7  -4 9222.76 523.139  48
   2   7   4 8808.90 571.895   1
   2   7   4 8423.88 474.971  56
  -2  -7  -4 7914.45 488.614  38
   2   7   5 9.23892 49.9538  56
  -2  -7  -5 32.1252 46.1876   8
   2   7   5 9.27419 56.5704  16
   2   7   5-8.94220 54.5454  52
  -2  -7  -5 19.7255 48.2358  48
   2   7   5 67.8309 60.2508  15
  -2  -7  -5 79.6414 64.9168  42
  -2  -7  -5-9.88304 45.5709  38
  -2  -7  -6 341.589 109.479   8
   2   7   6 412.736 116.891  16
   2   7   6 348.220 108.607  15
   2   7   6 449.602 123.526  56
  -2  -7  -6 491.548 127.827  42
  -2  -7  -6 210.634 86.6728  38
   2   7   7 29998.1 1030.15  56
   2   7   7 28703.1 968.421  16
   2   7   8 3256.96 389.693  30
  -2  -7  -8 3391.59 306.954  58
   2   7   8 2344.03 267.236  56
   2   7   8 2534.24 259.857  16
  -2  -7  -9 962.805 165.953  19
   2   7   9 895.351 161.478  16
  -2  -7  -9 1132.15 177.496  58
   2   7   9 994.377 215.803  30
   2   7  10 2118.58 280.607  30
  -2  -7 -10 2553.46 253.495  58
  -2  -7 -10 2481.36 234.523  57
   2   7  10 2418.95 283.005  25
   2   7  11 14513.6 678.700  30
  -2  -7 -11 15574.0 577.361  57
   2   7  11 15465.2 651.030  25
   2   7  12 5152.35 337.156  30
  -2  -7 -12 5808.89 301.821  57
   2   8  -8 180.958 64.5814  53
  -2  -8   8 167.463 74.8075  29
  -2  -8   8 173.631 86.1256  17
   2   8  -7 913.002 143.674  53
  -2  -8   7 976.508 161.441  24
   2   8  -7 966.056 139.843  52
  -2  -8   7 1086.33 198.445  17
  -2  -8   7 877.576 165.156  34
   2   8  -6 4158.31 318.654  53
   2   8  -6 4492.53 320.125  52
  -2  -8   6 4537.97 359.166  24
  -2  -8   6 3554.51 351.778  17
  -2  -8   6 4550.77 376.519  34
   2   8  -5 4386.12 345.717  53
   2   8  -5 4128.78 327.312  52
  -2  -8   5 4179.85 368.806  24
  -2  -8   5 3697.24 359.126  17
  -2  -8   5 4159.54 376.639  34
  -2  -8   4 289.870 127.681  34
  -2  -8   4 318.507 115.893  17
   2   8  -4 345.545 116.062  53
   2   8  -4 298.954 104.378  52
  -2  -8   4 271.404 120.216  24
  -2  -8   3 6384.38 481.247  54
   2   8  -3 5366.00 405.862  52
  -2  -8   3 5279.01 440.377  24
   2   8  -3 5549.74 417.923  53
  -2  -8   3 5080.52 413.403  17
  -2  -8   3 6134.04 472.689  34
   2   8  -2 875.519 164.493  56
  -2  -8   2 1296.94 220.782  54
   2   8  -2 980.453 184.424  52
   2   8  -2 1096.74 178.999  16
  -2  -8   2 878.911 173.912  17
  -2  -8   2 799.395 183.028  24
   2   8  -2 1024.80 187.800  53
  -2  -8   2 1106.51 211.122  34
  -2  -8   1-12.0347 75.9844  34
   2   8  -1-21.7679 70.9729  53
   2   8  -1 37.7971 61.6175  56
   2   8  -1 10.8358 66.0955  52
   2   8  -1 66.5965 72.7461  16
  -2  -8   1 70.8833 63.9348   4
  -2  -8   1 23.7690 77.4973  24
  -2  -8   1 12.0960 71.0984  54
   2   8   0 4815.63 390.148  53
   2   8   0 4765.38 362.226  56
  -2  -8   0 4868.44 417.872  54
   2   8   0 5398.62 390.574  16
  -2  -8   0 5580.54 401.098   4
   2   8   0 4873.54 396.605  52
   2   8   0 4106.84 446.078   1
   2   8   0 4668.63 362.826  15
  -2  -8   0 5166.58 415.483  46
  -2  -8   0 4637.40 410.627  24
  -2  -8   0 5740.36 441.425   2
  -2  -8   0 4426.88 390.835  34
  -2  -8  -1 42387.5 1215.52   4
   2   8   1 39181.4 1212.65  52
   2   8   1 40176.8 1159.37  56
  -2  -8  -1 41112.4 1304.99  54
   2   8   1 38870.0 1172.99  16
   2   8   1 37481.6 1385.77   1
   2   8   1 34380.1 1120.55  15
  -2  -8  -1 38440.5 1239.53  48
  -2  -8  -1 39014.6 1241.39  46
  -2  -8  -1 31544.6 1194.78  24
  -2  -8  -1 33469.2 1376.50  38
  -2  -8  -2 2742.14 306.424  54
   2   8   2 2205.95 261.012  16
  -2  -8  -2 2964.06 292.459   4
   2   8   2 2914.11 296.418  52
   2   8   2 2473.79 261.054  56
   2   8   2 2233.42 312.097   1
   2   8   2 1971.85 244.745  15
  -2  -8  -2 2422.44 283.104  48
  -2  -8  -2 2338.87 278.111  46
  -2  -8  -2 2424.69 308.187  24
  -2  -8  -2 2489.05 332.925  38
   2   8   3 798.608 165.260  16
   2   8   3 911.088 169.285  52
  -2  -8  -3 701.643 147.844   4
   2   8   3 804.662 153.790  56
   2   8   3 738.746 154.514  15
  -2  -8  -3 1042.79 186.604  48
  -2  -8  -3 1060.17 210.665  24
   2   8   3 926.499 196.178   1
  -2  -8  -3 854.651 182.016  38
   2   8   4 2308.55 253.875  56
  -2  -8  -4 2891.20 282.601   4
   2   8   4 3048.59 302.244  16
   2   8   4 2919.75 293.480  52
  -2  -8  -5 49047.9 1346.55  58
   2   8   5 43248.6 1277.75  56
   2   8   5 42664.7 1267.40  52
   2   8   5 51008.7 1356.85  16
   2   8   6 1542.73 211.930  16
   2   8   6 1528.06 216.455  56
  -2  -8  -6 1724.52 225.524  58
  -2  -8  -7 151.720 85.7101  19
  -2  -8  -7 138.754 82.6274  58
   2   8   7 177.555 86.6271  56
   2   8   7 144.898 84.8398  16
   2   8   7 175.773 102.364  26
  -2  -8  -8 1386.53 200.467  19
  -2  -8  -8 1230.20 181.039  58
   2   8   8 1013.03 171.939  16
  -2  -8  -9 7358.86 430.859  19
  -2  -8  -9 7470.94 429.092  58
   2   8   9 6219.89 396.321  16
   2   8  10 112.389 76.3480  30
  -2  -8 -10 46.1029 56.0286  58
   2   8  10 73.5432 73.4252  25
  -2  -8 -11 61.8570 56.3723  32
  -2  -8 -11 12.9542 36.5792  58
   2   8  11 14.5880 47.5641  30
   2   8  11 19.9632 43.3936  25
  -2  -9   6 421.947 117.761  34
  -2  -9   6 675.936 133.697  17
   2   9  -6 502.078 100.684  52
  -2  -9   6 706.660 136.025  24
   2   9  -6 718.656 122.094  53
  -2  -9   5 6932.06 448.552  24
   2   9  -5 6817.59 388.131  52
   2   9  -5 7000.55 406.029  53
  -2  -9   5 6605.43 424.324  17
  -2  -9   5 6466.86 441.516  34
   2   9  -4 5729.25 384.291  52
   2   9  -4 6631.03 421.411  53
  -2  -9   4 6483.08 463.933  24
  -2  -9   4 5991.12 453.432  34
  -2  -9   3 4024.55 350.703  17
   2   9  -3 5412.76 399.280  53
  -2  -9   3 6086.13 425.021  54
   2   9  -3 4775.78 370.495  52
  -2  -9   3 4691.52 414.410  24
  -2  -9   3 4403.79 415.010  34
   2   9  -2 1719.11 236.603  53
   2   9  -2 1770.90 213.981  56
  -2  -9   2 2262.49 268.419  54
   2   9  -2 1646.64 228.182  52
  -2  -9   2 1423.56 243.794  24
  -2  -9   2 1462.23 247.620  34
   2   9  -1 11179.4 553.904  56
  -2  -9   1 11235.9 568.824   4
  -2  -9   1 13151.4 664.143  54
   2   9  -1 10586.3 588.926  52
  -2  -9   1 10278.9 626.895  24
   2   9  -1 12799.0 636.902  16
  -2  -9   1 8572.42 582.004  34
   2   9   0 14479.3 645.156  56
  -2  -9   0 14734.0 657.681   4
  -2  -9   0 15844.3 746.416  54
   2   9   0 14764.2 701.343  52
   2   9   0 14237.6 679.282  16
  -2  -9   0 11358.1 668.663  24
  -2  -9   0 11076.8 650.114  34
   2   9   1 386.735 118.260  56
  -2  -9  -1 507.743 142.150  54
   2   9   1 340.745 119.153  52
   2   9   1 396.435 126.266  16
  -2  -9  -1 500.624 126.672   4
  -2  -9  -1 321.577 129.241  24
   2   9   2 2223.19 260.529  52
   2   9   2 1997.49 248.183  16
   2   9   2 2177.59 246.471  56
  -2  -9  -2 2037.94 258.054  54
  -2  -9  -2 1766.07 255.564  24
  -2  -9  -2 1949.63 237.966   4
   2   9   3 7014.62 447.332  56
  -2  -9  -3 6715.23 438.390   4
   2   9   3 7648.05 474.029  52
   2   9   3 7904.43 480.458  16
  -2  -9  -3 7498.91 507.755  24
  -2  -9  -4 2717.34 275.588  19
   2   9   4 2685.38 276.754  56
  -2  -9  -4 2680.42 265.408   4
   2   9   4 2791.05 279.119  52
  -2  -9  -4 3292.46 322.819  24
   2   9   4 2976.58 289.580  16
  -2  -9  -5 521.286 127.084  19
  -2  -9  -5 488.850 119.675  58
   2   9   5 365.224 117.474  56
   2   9   5 672.178 142.218  16
  -2  -9  -6 5992.63 407.421  19
  -2  -9  -6 5345.55 367.658  58
   2   9   6 5390.73 388.213  56
   2   9   6 5239.13 367.115  16
  -2  -9  -7 1826.59 219.294  19
  -2  -9  -7 1773.22 205.137  58
   2   9   7 1461.69 190.949  16
   2   9   7 1602.46 209.036  56
   2   9   7 1615.21 236.815  26
  -2  -9  -8 2140.80 227.302  19
  -2  -9  -8 1690.87 195.643  58
   2   9   8 1606.40 195.559  16
   2   9   8 1790.29 230.771  26
  -2  -9  -9 256.775 80.8812  19
  -2  -9  -9 257.487 80.5053  58
  -2  -9 -10 15232.2 544.235  19
  -2  -9 -10 14834.1 550.570  58
   2   9  10 15267.8 580.655  25
   2  10  -5 312.834 72.3349  52
  -2 -10   5 331.636 80.5668  17
  -2 -10   5 378.663 96.0257  24
  -2 -10   5 398.982 98.2944  34
  -2 -10   4 40.4235 45.2856  17
   2  10  -4 31.5769 49.3759  52
  -2 -10   4-8.33165 59.2048  24
  -2 -10   4 25.3371 61.5744  34
   2  10  -3 3057.04 261.516  52
  -2 -10   3 2848.64 289.971  24
  -2 -10   3 2589.60 278.072  34
   2  10  -2 20.3568 44.2479  56
   2  10  -2-8.55427 55.7811  52
  -2 -10   2 16.0692 43.4415  54
  -2 -10   2-10.7637 76.4861  24
  -2 -10   2-21.5937 82.5568  34
  -2 -10   1 3114.63 270.586   4
   2  10  -1 2996.49 257.478  56
  -2 -10   1 3716.41 308.657  54
   2  10  -1 3386.38 301.826  52
  -2 -10   1 3026.81 317.929  24
  -2 -10   1 3006.52 312.694  34
   2  10   0 2699.98 257.955  56
  -2 -10   0 2658.84 257.431   4
  -2 -10   0 3192.90 293.677  54
   2  10   0 3302.45 297.719  52
  -2 -10   0 2900.98 308.013  24
  -2 -10   0 2677.30 291.986  34
  -2 -10  -1 1620.06 204.034   4
  -2 -10  -1 1807.78 226.552  54
   2  10   1 1894.29 228.584  52
  -2 -10  -1 1692.52 233.350  24
   2  10   1 1911.01 227.124  16
   2  10   1 1777.88 214.372  56
   2  10   2 2592.50 256.011  16
  -2 -10  -2 2165.76 233.094   4
  -2 -10  -2 2356.16 250.166  54
   2  10   2 2290.00 244.183  52
   2  10   2 2078.33 233.847  56
  -2 -10  -2 2064.51 246.972  24
   2  10   3 26046.5 886.999  56
  -2 -10  -3 25715.9 860.837   4
   2  10   3 27941.8 890.628  16
   2  10   3 25930.2 876.470  52
  -2 -10  -3 28721.5 939.995  24
   2  10   4 28082.8 923.977  56
  -2 -10  -4 28645.6 890.243   4
   2  10   4 28853.0 896.892  16
   2  10   4 27180.0 887.464  52
  -2 -10  -5 15008.7 630.688  19
   2  10   5 15302.0 635.400  56
   2  10   5 15948.9 616.631  16
  -2 -10  -6 2179.90 229.936  19
   2  10   6 2325.63 234.185  56
   2  10   6 2188.37 212.062  16
   2  10   6 2262.65 261.012  26
  -2 -10  -7 5824.58 356.589  19
  -2 -10  -7 5294.07 318.827  58
   2  10   7 5177.81 319.763  16
   2  10   7 6346.73 409.300  26
  -2 -10  -8 2942.56 236.489  19
  -2 -10  -8 2978.99 224.487  58
   2  10   8 2768.85 218.783  16
  -2 -11   2 1375.19 145.229  54
   2  11  -2 1556.14 161.645  52
   2  11  -2 1238.90 130.722  56
  -2 -11   2 1492.50 171.642  24
  -2 -11   2 1545.40 174.913  34
   2  11  -1 6471.49 325.759  56
  -2 -11   1 6413.07 341.882  54
   2  11  -1 7715.43 378.786  52
  -2 -11   1 7110.46 392.423  24
  -2 -11   1 7346.29 392.880  34
  -2 -11   0 750.709 119.522   4
   2  11   0 819.785 123.914  56
  -2 -11   0 790.476 127.388  54
   2  11   0 934.798 142.158  52
  -2 -11   0 1049.82 159.959  24
  -2 -11   0 1028.81 149.437  34
  -2 -11  -1 2335.22 215.164  54
   2  11   1 2575.56 224.693  52
  -2 -11  -1 2728.97 238.628  24
   2  11   1 2214.81 206.232  56
  -2 -11  -1 2156.51 203.464   4
  -2 -11  -2 3495.76 262.684   4
   2  11   2 3804.21 275.576  56
  -2 -11  -2 3818.91 269.363  54
   2  11   2 3678.93 265.058  52
  -2 -11  -2 4118.71 285.457  24
   2  11   3 1473.60 174.250  56
   2  11   3 1346.70 160.404  52
   2  11   3 1601.70 169.958  16
  -2 -11  -3 1502.10 170.965  24
  -2 -11  -3 1272.51 156.890   4
  -2 -11  -4 2034.51 185.414   4
   2  11   4 2391.75 215.805  56
   2  11   4 2266.23 195.369  16
   2  11   4 2485.54 245.289  26
  -2 -11  -4 2773.59 219.805  24
   2  11   5 213.784 70.5561  56
   2  11   5 185.376 62.9464  16
   2  11   5 365.057 101.351  26
   2  11   6 131.513 56.1967  16
   2  11   6 220.602 80.4074  26
   3 -10  -4 1114.77 145.079  19
  -3  10   4 1054.36 121.788  55
   3 -10  -4 1350.11 156.008  27
  -3  10   3 12557.0 449.746  55
   3 -10  -3 13493.9 540.368  27
   3 -10  -2 26.7107 43.5450   3
  -3  10   2 19.6625 37.5878  55
   3 -10  -2 6.84196 40.2168   4
   3 -10  -2 28.5388 49.3473  27
   3 -10  -1 824.565 141.217   4
   3 -10  -1 1196.96 165.363  27
  -3  10   1 1164.57 136.255  55
   3 -10  -1 868.777 141.717   3
   3 -10   0 290.098 94.7226   3
  -3  10   0 357.666 82.0885  55
   3 -10   0 425.674 103.430  27
   3 -10   0 338.483 101.501   4
   3 -10   1 1967.54 230.251   4
   3 -10   1 1630.85 191.504  37
   3 -10   1 1820.03 220.329   3
   3 -10   2 5883.17 392.795   4
   3 -10   2 5352.82 355.618  37
   3 -10   2 5346.66 369.032   3
   3 -10   3 4319.41 319.220  37
   3 -10   4 11251.9 452.181  18
   3 -10   4 11452.6 505.489  37
   3  -9  -7 71.1914 41.8886  19
  -3   9   7 85.4824 49.8750  55
   3  -9  -6 5978.57 355.999  19
  -3   9   6 6997.82 344.608  55
   3  -9  -5 3522.11 297.842  19
  -3   9   5 3815.63 259.480  55
  -3   9   4 8501.92 396.767  55
   3  -9  -4 8399.01 453.360  27
  -3   9   3 8321.18 402.057  55
   3  -9  -3 8420.29 470.039  27
   3  -9  -2 6647.72 431.292   4
   3  -9  -2 7624.15 458.186  27
   3  -9  -2 6573.86 425.256   3
  -3   9   2 8179.52 405.435  55
   3  -9  -1 4762.61 388.797   4
  -3   9   1 5694.58 343.363  55
   3  -9  -1 4435.38 358.712  54
   3  -9  -1 5040.24 396.905   3
   3  -9   0 16309.1 799.912   4
   3  -9   0 16294.6 748.010  54
  -3   9   0 17997.6 653.255  55
   3  -9   0 16027.4 791.073   3
   3  -9   1 717.705 183.814   3
   3  -9   1 753.754 175.334  54
   3  -9   1 590.940 168.108   4
   3  -9   1 742.582 167.135  37
   3  -9   2 18556.7 939.963   4
   3  -9   2 18992.1 884.578  54
   3  -9   2 18650.9 889.043  37
   3  -9   2 18317.1 923.364   3
   3  -9   3 990.561 200.263  33
   3  -9   3 895.064 205.597   3
   3  -9   3 881.569 163.848  18
   3  -9   3 1118.30 228.708  37
   3  -9   3 740.370 192.056   4
   3  -9   4 9427.17 572.634  33
   3  -9   4 10342.2 577.125  18
   3  -9   4 8769.08 602.712  37
   3  -9   5-10.1786 82.9665  33
   3  -9   5-10.6082 54.6871  18
   3  -9   5 35.0929 66.0592  37
   3  -9   6 4605.24 342.062  33
   3  -9   6 5244.85 376.349  18
   3  -9   6 3958.37 319.538  37
  -3   8   8 5183.17 307.593  55
   3  -8  -8 4422.05 279.429  58
  -3   8   8 5316.55 288.255  20
   3  -8  -7 1974.07 210.582  19
   3  -8  -7 1802.70 196.448  58
  -3   8   7 2371.76 216.608  55
  -3   8   7 2108.05 190.664  20
   3  -8  -6 1696.66 216.747  19
  -3   8   6 1788.58 194.091  55
  -3   8   6 1929.67 190.510  20
   3  -8  -5 9658.50 580.502  19
  -3   8   5 12244.9 528.054  55
   3  -8  -5 10718.3 539.762  27
  -3   8   5 12512.0 514.175  20
   3  -8  -4 6372.39 511.972  19
  -3   8   4 7541.60 409.951  55
   3  -8  -4 6761.56 439.258  27
   3  -8  -3 627.200 182.728  19
  -3   8   3 727.333 135.586  55
   3  -8  -3 547.180 137.529  27
   3  -8  -2 12402.9 822.907  19
   3  -8  -2 11484.2 631.964   4
   3  -8  -2 10636.5 587.288  54
   3  -8  -2 10723.4 607.658   3
   3  -8  -1 4220.10 410.672   4
   3  -8  -1 3912.65 368.806  54
   3  -8  -1 4093.49 397.729   3
   3  -8   0 178.124 112.007   3
   3  -8   0 67.2662 79.0881  54
   3  -8   0 82.4157 84.9852   4
   3  -8   1 4296.95 437.944  33
   3  -8   1 3814.86 468.083   4
   3  -8   1 3958.13 427.786  54
   3  -8   1 3775.37 429.312  37
   3  -8   1 4436.97 494.639   3
   3  -8   2 9855.12 659.210  33
   3  -8   2 8898.66 755.138   4
   3  -8   2 9997.87 599.152  18
   3  -8   2 10739.3 756.056  54
   3  -8   2 9584.57 738.774  37
   3  -8   2 8599.71 728.898   3
   3  -8   3 17059.3 864.015  33
   3  -8   3 11829.4 860.892   4
   3  -8   3 19086.6 907.521  18
   3  -8   3 13859.9 933.141  37
   3  -8   3 11999.7 849.768   3
   3  -8   4 2005.95 301.400  33
   3  -8   4 1521.10 309.677  37
   3  -8   5 7764.13 543.881  33
   3  -8   5 7599.75 621.852  18
   3  -8   6 2968.15 315.985  33
   3  -8   6 2503.29 335.780  18
   3  -8   6 2312.52 294.891  37
   3  -8   7 2647.08 275.415  33
   3  -8   7 2498.79 295.998  18
  -3   8  -7 2921.17 223.183  56
   3  -8   8 381.100 109.937  33
  -3   8  -8 320.099 71.5507  56
   3  -7  -9 988.665 138.193  58
  -3   7   9 1372.56 162.049  55
  -3   7   9 1436.83 160.345  20
   3  -7  -8 119.095 66.0119  58
  -3   7   8 57.2263 52.1685  55
  -3   7   8 120.732 65.6199  20
   3  -7  -7 716.522 146.360  19
  -3   7   7 999.285 155.341  55
   3  -7  -7 782.410 153.199  58
  -3   7   7 1006.75 151.437  20
   3  -7  -6 1059.84 198.835  19
  -3   7   6 1315.00 177.955  55
   3  -7  -6 1276.27 211.431  58
  -3   7   6 1383.65 179.498  20
   3  -7  -5 289.223 122.568  19
  -3   7   5 237.020 95.6091  55
   3  -7  -5 346.173 111.787  27
   3  -7  -4 106.058 115.268  19
  -3   7   4 81.3912 73.8822  55
   3  -7  -4 42.2795 64.4803  27
   3  -7  -3 11465.3 850.396  19
  -3   7   3 12355.8 567.678  55
   3  -7  -3 11449.9 618.273  27
   3  -7  -2 825.825 255.227  19
   3  -7  -2 364.931 129.399   3
   3  -7  -2 424.633 136.120  54
   3  -7  -2 424.655 138.671   4
   3  -7  -1 25453.4 1107.10   4
   3  -7  -1 24508.5 1007.34  54
   3  -7  -1 24502.9 1075.77   3
   3  -7   0 1459.25 261.515  33
   3  -7   0 1447.75 291.999   4
   3  -7   0 1166.15 259.134   3
   3  -7   0 1418.09 262.654  54
   3  -7   1 44221.4 1471.87  33
   3  -7   1 34331.6 1580.01   4
   3  -7   1 46377.8 1628.63  54
   3  -7   1 38042.3 1563.77  37
   3  -7   1 34468.0 1559.23   3
   3  -7   2 1731.55 279.780  33
   3  -7   2 1166.71 302.388   3
   3  -7   2 1502.80 256.715  18
   3  -7   2 1063.56 260.948  54
   3  -7   2 714.769 240.009   4
   3  -7   2 818.637 257.373  37
   3  -7   3 7442.54 553.285  33
   3  -7   3 5755.91 604.013   4
   3  -7   3 6839.28 594.704  18
   3  -7   3 4399.06 547.910  37
   3  -7   3 5330.04 578.501   3
   3  -7   4 676.511 167.164  33
   3  -7   4 668.965 223.660  18
   3  -7   4 513.280 192.485  37
   3  -7   5 15043.3 769.195  33
   3  -7   5 15545.2 887.829  37
   3  -7   6 2962.15 328.646  33
   3  -7   6 2457.78 371.144  18
   3  -7   6 2642.66 321.428  29
   3  -7   6 3002.45 318.170  25
   3  -7   6 2649.14 320.854  37
   3  -7   7-22.0704 78.4153  33
   3  -7   7-14.1613 73.0043  18
   3  -7   7 45.6362 78.4210  29
  -3   7  -7 29.9138 48.7660  56
   3  -7   7 10.4788 70.4338  25
   3  -7   8 183.645 93.2663  33
  -3   7  -8 174.212 69.6002  56
   3  -7   9 410.108 109.599  33
  -3   7  -9 333.964 77.0082  56
   3  -6 -10 505.942 97.3743  58
  -3   6  10 812.780 131.455  30
   3  -6 -10 571.542 100.619  36
  -3   6  10 702.114 114.975  20
   3  -6  -9 2645.72 248.044  58
  -3   6   9 3338.54 245.687  22
  -3   6   9 3201.19 257.491  20
   3  -6  -8 1025.97 180.436  58
  -3   6   8 1026.22 159.574  55
  -3   6   8 1362.81 169.370  22
  -3   6   8 1276.23 175.691  20
   3  -6  -7 17016.3 820.939  58
  -3   6   7 18182.0 702.265  55
  -3   6   7 18881.8 685.396  22
   3  -6  -6 15133.9 808.718  19
   3  -6  -6 15449.2 830.409  58
  -3   6   6 17321.5 654.117  22
  -3   6   6 15613.3 638.449  55
   3  -6  -5 118881. 2980.49  19
   3  -6  -5 120770. 2990.04  58
  -3   6   5 121478. 2419.72  55
   3  -6  -5 119603. 2597.29  27
  -3   6   5 128202. 2435.62  22
   3  -6  -4 1663.18 328.111  19
  -3   6   4 2187.49 225.876  55
   3  -6  -4 1822.21 251.939  27
  -3   6   4 2065.18 263.556   5
  -3   6   3 5667.47 383.866   9
  -3   6   3 6641.14 401.463  55
   3  -6  -3 6234.57 461.540  27
  -3   6   3 6756.36 422.709  43
   3  -6  -3 5983.62 464.397  13
  -3   6   3 6149.97 433.974   5
   3  -6  -2 9464.78 636.574   4
  -3   6   2 9844.61 509.641   9
   3  -6  -2 9413.11 597.621  54
   3  -6  -2 9314.86 641.755   2
  -3   6   2 9995.04 532.767  43
   3  -6  -2 10115.6 603.854  13
  -3   6   2 9915.93 542.022   5
   3  -6  -2 9131.95 615.721   3
   3  -6  -1 20989.7 1224.09  19
   3  -6  -1 25522.5 1167.82   4
   3  -6  -1 29060.2 1149.26  54
   3  -6  -1 25761.0 1186.53   2
  -3   6   1 27373.2 971.086  43
   3  -6  -1 29197.3 1072.89  13
  -3   6   1 28612.1 927.531  39
  -3   6   1 29271.2 943.067   9
  -3   6   1 27844.2 927.689   5
   3  -6  -1 24242.6 1128.33   3
   3  -6   0 6328.16 604.177   4
  -3   6   0 9826.00 526.726   9
   3  -6   0 8634.40 642.424  54
   3  -6   0 6542.50 621.213   2
  -3   6   0 9175.57 546.525  43
   3  -6   0 10868.5 635.713  13
  -3   6   0 9245.52 488.266  39
  -3   6   0 9316.68 495.671   5
   3  -6   0 6146.31 585.634   3
   3  -6   1 130.558 112.266   2
  -3   6  -1 384.457 106.690   5
   3  -6   1 353.079 175.992   3
   3  -6   1 421.539 185.089   4
  -3   6  -1 363.637 108.760   9
  -3   6  -1 374.853 120.653  43
   3  -6   1 289.379 147.491  54
  -3   6  -1 309.959 97.3505  39
   3  -6   1 231.005 133.221  37
   3  -6   2 4722.45 422.115  33
   3  -6   2 4889.55 542.606   4
   3  -6   2 3836.49 418.665  18
   3  -6   2 2599.96 392.152  54
  -3   6  -2 4472.29 326.240  49
   3  -6   2 4532.15 530.706   2
  -3   6  -2 4799.35 394.550  43
  -3   6  -2 4173.91 327.978  39
   3  -6   2 3885.27 483.261  37
   3  -6   2 4105.95 489.530   3
   3  -6   3 1548.01 243.297  33
   3  -6   3 1421.47 283.546   4
   3  -6   3 871.813 236.106  18
  -3   6  -3 1333.96 191.593  49
  -3   6  -3 1436.54 220.598  43
  -3   6  -3 1354.89 191.530  39
   3  -6   3 1319.93 285.458  37
   3  -6   3 1423.80 275.544   3
   3  -6   4 43600.9 1349.55  33
  -3   6  -4 42630.8 1225.42  49
  -3   6  -4 44997.8 1320.46  43
   3  -6   4 43265.4 1552.06  37
   3  -6   5 529.490 154.351  33
   3  -6   5 769.083 233.408  18
   3  -6   5 484.936 151.681  29
   3  -6   5 439.535 128.617  25
   3  -6   5 380.983 143.498  37
   3  -6   6 51266.2 1508.64  33
   3  -6   6 55955.1 1795.28  18
   3  -6   6 50483.4 1450.12  25
   3  -6   6 53144.2 1794.14  29
   3  -6   6 47213.7 1473.23  37
   3  -6   7 560.815 154.105  33
   3  -6   7 582.328 167.853  18
   3  -6   7 911.264 269.486  29
   3  -6   7 551.102 146.588  25
   3  -6   8 33475.3 1122.38  33
   3  -6   8 34200.2 1114.50  25
   3  -6   9 1940.58 236.738  33
   3  -6   9 2466.40 436.309  29
   3  -6   9 2099.52 243.477  25
   3  -6  10 6597.42 410.889  33
  -3   6 -10 6023.46 310.551  56
   3  -6  10 7232.69 420.662  25
   3  -5 -10 883.984 139.778  58
  -3   5  10 947.334 137.283  22
  -3   5  10 955.289 141.803  20
   3  -5  -9 2307.34 261.086  58
  -3   5   9 2681.94 238.606  22
  -3   5   9 2817.35 254.526  20
   3  -5  -8 1732.11 255.022  58
  -3   5   8 1528.98 190.954  22
  -3   5   8 1663.41 201.568  20
  -3   5   7 373.983 109.352  20
   3  -5  -7 336.071 143.150  58
  -3   5   7 346.112 102.718  22
   3  -5  -6 4711.60 493.438  58
  -3   5   6 5440.98 351.870  55
  -3   5   6 5600.00 359.057  22
   3  -5  -5 10829.3 778.160  19
  -3   5   5 10167.8 545.110   9
   3  -5  -5 10000.2 767.553  58
  -3   5   5 11429.7 509.493  55
   3  -5  -5 11765.9 630.844  27
  -3   5   5 10955.5 538.813  43
   3  -5  -5 11616.6 655.228  13
   3  -5  -4 3313.33 464.936  19
  -3   5   4 3898.52 311.643   9
   3  -5  -4 3269.81 462.223  58
  -3   5   4 4900.78 322.068  55
   3  -5  -4 4631.87 405.244  27
  -3   5   4 4574.62 328.963  43
   3  -5  -4 4532.96 409.702  13
  -3   5   4 5072.92 419.467   5
  -3   5   3 9065.32 469.524   9
  -3   5   3 10523.0 482.730  55
   3  -5  -3 11183.1 641.096  27
  -3   5   3 10373.6 502.929  43
   3  -5  -3 10460.0 629.005  13
  -3   5   3 10597.5 584.845   5
   3  -5  -2 71982.6 2381.11  19
   3  -5  -2 65690.1 1996.82   4
  -3   5   2 81862.1 1729.19   9
   3  -5  -2 76543.4 2033.52  54
   3  -5  -2 67259.2 2007.72   2
  -3   5   2 76651.0 1705.51  45
  -3   5   2 80920.6 1770.75  43
   3  -5  -2 87496.0 2088.04  13
  -3   5   2 88140.8 1916.48  39
  -3   5   2 84682.4 1888.78   5
   3  -5  -2 66466.8 1981.61   3
   3  -5  -1 13673.2 844.062  19
   3  -5  -1 7187.31 592.203   4
  -3   5   1 12753.2 538.859   9
   3  -5  -1 10200.2 659.693  54
   3  -5  -1 7051.90 586.158   2
  -3   5   1 11024.6 525.505  45
  -3   5   1 11251.1 548.650  43
   3  -5  -1 12392.4 677.117  13
  -3   5   1 12093.2 570.788  39
  -3   5   1 13134.2 585.270   5
   3  -5  -1 7263.27 584.570   3
   3  -5   0 8859.90 599.896  19
   3  -5   0 6778.15 579.495   4
   3  -5   0 5061.93 488.215  54
  -3   5   0 8680.04 446.141   9
   3  -5   0 6754.53 578.632   2
  -3   5   0 8995.37 491.058  43
   3  -5   0 7793.07 540.897  13
  -3   5   0 10457.5 513.318  39
  -3   5   0 8983.69 468.250   5
   3  -5   0 6875.71 576.944   3
   3  -5   1 215.346 123.793   2
  -3   5  -1 177.678 76.8391   5
   3  -5   1 323.841 139.715   3
   3  -5   1 188.486 114.559  54
   3  -5   1 279.630 131.406   4
  -3   5  -1 335.069 105.479  43
  -3   5  -1 174.863 74.4211  39
   3  -5   1 230.473 120.170  37
   3  -5   2 79957.4 2110.90   4
   3  -5   2 74078.6 2058.72  54
   3  -5   2 81859.1 2119.07   2
  -3   5  -2 74045.1 1598.76  49
  -3   5  -2 80204.1 1767.01  43
  -3   5  -2 71288.1 1655.92  39
   3  -5   2 78810.4 2092.34  37
   3  -5   2 80952.9 2094.93   3
   3  -5   3 28882.5 1103.45   4
   3  -5   3 29935.3 1115.96   2
  -3   5  -3 26638.2 873.695  49
  -3   5  -3 27965.8 932.599  43
   3  -5   3 29146.6 1139.83  37
   3  -5   3 28327.3 1074.81   3
   3  -5   4 29207.0 1230.82  18
   3  -5   4 25365.1 1184.42  17
  -3   5  -4 29724.0 966.391  49
   3  -5   4 23044.0 971.332  29
  -3   5  -4 24615.6 866.524  39
   3  -5   4 28490.6 1083.74  37
   3  -5   5 3571.39 340.800  33
   3  -5   5 4374.10 448.002  18
   3  -5   5 3688.65 325.349  25
   3  -5   5 3643.12 426.123  29
  -3   5  -5 3970.08 349.170  49
   3  -5   5 3633.41 353.667  37
   3  -5   6 115.042 89.9583  33
   3  -5   6 222.738 108.852  18
   3  -5   6 69.9799 114.095  29
   3  -5   6 105.961 86.3861  25
   3  -5   6 96.8214 72.3298  37
   3  -5   7 348.793 125.809  33
   3  -5   7 311.279 118.810  18
   3  -5   7 284.537 212.553  29
   3  -5   7 306.942 122.603  25
   3  -5   8 19431.0 839.960  33
   3  -5   8 19554.5 785.039  28
   3  -5   8 19214.7 816.623  25
   3  -5   9 75.9552 81.0644  33
   3  -5   9 61.5260 150.452  29
   3  -5   9 30.4679 61.9524  25
   3  -5  10 1008.13 176.225  33
   3  -5  10 1032.60 175.864  25
   3  -5  10 1504.33 319.093  29
   3  -5  11 1492.05 201.693  33
   3  -5  11 1787.26 254.029  29
   3  -5  11 1398.99 192.153  25
  -3   4  11 157.833 61.5130  22
  -3   4  10 2130.33 214.381  22
   3  -4  -9 3106.12 331.844  58
  -3   4   9 3088.88 268.991  22
  -3   4   9 3219.87 281.479  20
   3  -4  -8 1797.11 284.478  58
  -3   4   8 1389.44 189.310  22
  -3   4   8 1418.05 193.509  20
   3  -4  -7 45246.2 1640.97  58
  -3   4   7 45342.2 1219.56  22
  -3   4   7 47987.2 1249.33  20
  -3   4   6 7660.07 505.776   9
   3  -4  -6 6252.88 603.354  58
  -3   4   6 8004.97 466.748  43
   3  -4  -6 7962.94 547.348  13
   3  -4  -6 9770.03 514.131   6
  -3   4   6 8328.33 442.647  22
   3  -4  -5 2569.23 378.152  19
  -3   4   5 3930.09 332.694   9
   3  -4  -5 2428.05 392.369  58
   3  -4  -5 4275.50 382.654  27
  -3   4   5 3968.43 307.223  43
   3  -4  -5 4057.11 386.200  13
   3  -4  -5 4789.96 349.428   6
  -3   4   5 4653.01 418.590   5
   3  -4  -4 36523.9 1562.31  19
  -3   4   4 46497.5 1253.74   9
   3  -4  -4 38624.9 1638.95  58
   3  -4  -4 49795.5 1477.54  27
  -3   4   4 51887.8 1247.14  43
   3  -4  -4 47471.7 1475.27  13
   3  -4  -4 55441.6 1307.35   6
  -3   4   4 51827.6 1513.87   5
   3  -4  -3 21054.9 1083.99  19
  -3   4   3 23611.8 766.360   9
   3  -4  -3 22537.9 1107.97  58
  -3   4   3 24675.0 740.467  55
   3  -4  -3 23265.1 959.593  27
  -3   4   3 22780.5 734.266  45
  -3   4   3 24298.6 771.905  43
   3  -4  -3 21476.3 924.442  13
  -3   4   3 23087.5 918.582   5
  -3   4   2 42061.0 1072.93  45
  -3   4   2 43008.1 1087.21  43
  -3   4   2 43971.0 1240.63   5
   3  -4  -1 4886.42 422.922  19
   3  -4  -1 3068.28 344.996   4
   3  -4  -1 3133.27 340.764  54
   3  -4  -1 3696.83 369.115   2
  -3   4   1 3928.41 289.755  45
  -3   4   1 3803.63 285.398  43
   3  -4  -1 2702.87 307.372  13
  -3   4   1 3864.90 319.720  39
  -3   4   1 4032.60 317.257   5
   3  -4  -1 4039.52 382.096   3
  -3   4   0 15.9099 48.5238   5
   3  -4   0 20.5424 44.3021  19
   3  -4   0 12.1301 52.3196   3
   3  -4   0 86.4032 60.3674  54
   3  -4   0 24.7919 53.4663   4
  -3   4   0 29.2245 44.5662  43
   3  -4   0-11.0489 40.2771  13
  -3   4   0 25.4282 55.2720  39
   3  -4   0 12.1897 62.8406   2
  -3   4  -1 128.190 62.7079   5
   3  -4   1 146.291 77.8529   3
   3  -4   1 126.373 79.4798  18
   3  -4   1 163.964 91.5831  54
   3  -4   1 103.559 77.3632   4
  -3   4  -1 99.0896 52.9073  43
  -3   4  -1 167.881 74.9732  39
   3  -4   1 98.4353 64.3134  37
   3  -4   1 158.222 86.4357   2
   3  -4   2 6919.59 460.034   4
   3  -4   2 5888.88 458.313  18
   3  -4   2 7251.76 476.193  54
   3  -4   2 6632.42 445.363   2
  -3   4  -2 6434.87 351.766  49
  -3   4  -2 6612.47 375.664  43
  -3   4  -2 6344.11 395.515  39
   3  -4   2 6718.39 453.610  37
   3  -4   2 6916.94 453.509   3
   3  -4   3 13352.9 622.602   4
   3  -4   3 14427.4 731.774  18
   3  -4   3 12875.7 606.622   2
  -3   4  -3 13633.1 569.528  49
  -3   4  -3 13196.9 586.563  39
   3  -4   3 11463.3 614.369  29
   3  -4   3 13092.6 635.382  37
   3  -4   3 12734.8 601.228   3
   3  -4   4 16306.4 774.461  18
   3  -4   4 16678.8 706.209  26
  -3   4  -4 15809.5 669.708  49
   3  -4   4 14357.5 661.395  37
   3  -4   4 13381.0 757.093  29
   3  -4   5 32702.0 1127.98  18
   3  -4   5 35790.9 1097.28  26
   3  -4   5 26662.1 1284.90  29
  -3   4  -5 32714.4 1074.38  49
   3  -4   5 28755.5 984.187  37
   3  -4   6 4465.84 372.898  18
   3  -4   6 3732.59 544.725  29
   3  -4   6 5377.23 404.203  26
  -3   4  -6 4740.32 393.197  49
   3  -4   6 4218.97 351.927  25
   3  -4   6 3543.48 311.232  37
   3  -4   6 4231.72 344.548  21
   3  -4   7 73286.4 1846.94  33
   3  -4   7 76600.8 1779.37  28
  -3   4  -7 74885.6 1874.61  49
   3  -4   7 74491.3 1840.09  25
  -3   4  -7 73161.2 1779.08  41
   3  -4   7 70073.4 1823.43  21
   3  -4   8 1594.48 236.421  33
   3  -4   8 1520.90 411.045  29
   3  -4   8 1328.36 210.353  28
   3  -4   8 1633.88 235.497  25
   3  -4   8 1332.05 233.541  21
   3  -4   9 53174.5 1545.39  33
   3  -4   9 56367.5 1546.40  28
   3  -4   9 51841.2 1515.45  25
   3  -4   9 56775.7 1735.03  21
   3  -4  10 4418.60 383.941  33
   3  -4  10 4712.23 493.259  29
   3  -4  10 4236.54 377.481  28
   3  -4  10 3792.38 348.529  25
   3  -4  10 3916.59 420.257  21
   3  -4  11 2189.26 261.419  33
   3  -4  11 1931.57 255.779  29
   3  -4  11 2088.10 248.026  25
   3  -4  11 1630.07 263.885  21
   3  -4  12 1188.53 178.961  33
   3  -4  12 976.586 162.500  25
   3  -4  12 931.748 171.175  21
   3  -3 -11 255.611 78.5802  57
   3  -3 -11 242.412 83.8190  32
  -3   3  11 177.210 66.1412  22
   3  -3 -10 5152.78 415.073  32
   3  -3 -10 4523.39 351.709  57
  -3   3  10 4320.93 322.713  22
   3  -3  -9 3366.76 377.309  32
   3  -3  -9 3045.90 336.222  57
   3  -3  -9 2797.67 338.351  58
  -3   3   9 3052.51 282.770  22
   3  -3  -8 1829.66 304.130  58
   3  -3  -8 2095.96 311.257  57
  -3   3   8 1896.12 226.436  22
   3  -3  -7 2499.24 373.133  57
   3  -3  -7 1442.58 282.224  58
  -3   3   7 1886.87 223.960  22
  -3   3   7 2036.29 223.728  20
   3  -3  -6 9514.63 745.128  58
  -3   3   6 11168.7 717.043  10
  -3   3   6 14692.1 653.342  43
   3  -3  -6 12270.8 691.210  13
   3  -3  -6 13985.1 623.026   6
  -3   3   6 14729.0 605.325  22
  -3   3   6 16642.2 630.495  20
   3  -3  -5 29383.8 1304.84  58
   3  -3  -5 29812.1 1093.19  27
  -3   3   5 37997.4 986.491  45
  -3   3   5 35380.3 1020.66  43
   3  -3  -5 27730.0 1079.71  13
   3  -3  -5 32193.0 989.959   6
  -3   3   5 37535.6 996.874  22
   3  -3  -4 18200.2 882.977  19
   3  -3  -4 18445.4 932.815  58
   3  -3  -4 13927.0 712.648  27
  -3   3   4 19711.2 648.164  45
  -3   3   4 19987.2 674.720  43
   3  -3  -4 13166.0 699.465  13
   3  -3  -4 17205.8 647.163   6
   3  -3  -3 4193.10 394.987  19
   3  -3  -3 4947.50 426.880  58
   3  -3  -3 3479.33 337.729  27
  -3   3   3 4849.78 301.622  45
  -3   3   3 5422.41 319.710  43
   3  -3  -3 3537.98 336.373  13
   3  -3  -3 4579.11 299.544   6
   3  -3  -2 45432.1 1327.76  19
   3  -3  -2 47305.9 1310.97  58
   3  -3  -2 36611.4 1219.94  27
   3  -3  -2 41156.6 1204.30   2
  -3   3   2 45305.7 1109.74  45
  -3   3   2 47640.4 1111.31  43
   3  -3  -2 36462.0 1191.72  13
   3  -3  -2 45697.0 1085.24   6
  -3   3   1 82683.0 1786.94  45
  -3   3   1 79884.4 1735.35  43
   3  -3  -1 83252.0 1935.66  13
   3  -3   0 50581.1 1277.20   2
   3  -3   0 52521.3 1286.44  13
   3  -3   1 81215.9 1772.20   2
  -3   3  -1 83171.4 1649.86  43
  -3   3  -1 78306.4 1729.49   5
   3  -3   2 29672.1 876.711   2
  -3   3  -2 29442.6 799.402  43
  -3   3  -2 27116.7 890.206  39
   3  -3   3 54225.4 1357.35  18
   3  -3   3 45928.8 1434.43  29
   3  -3   3 47895.9 1202.74   2
   3  -3   3 54502.4 1290.50  26
  -3   3  -3 55238.2 1273.81  49
  -3   3  -3 49659.7 1291.32  39
   3  -3   3 48378.0 1237.90  37
   3  -3   3 45114.0 1164.95  21
   3  -3   4 15244.7 639.944  18
   3  -3   4 15331.0 625.281  26
  -3   3  -4 16611.5 668.275  49
   3  -3   4 11328.6 731.350  29
   3  -3   4 13341.0 570.283  37
   3  -3   4 12525.1 537.115  21
   3  -3   5 44451.8 1193.97  18
   3  -3   5 46963.5 1233.73  26
  -3   3  -5 49490.8 1321.39  49
   3  -3   5 47903.4 1236.11  23
   3  -3   5 40424.1 1121.66  37
   3  -3   5 37366.7 1094.71  21
   3  -3   6 1795.73 212.001  18
   3  -3   6 1573.04 347.306  29
   3  -3   6 2355.40 234.030  28
   3  -3   6 1805.44 223.054  26
  -3   3  -6 1978.55 249.565  49
   3  -3   6 1811.23 227.777  25
   3  -3   6 1829.48 211.337  37
   3  -3   6 1987.01 235.483  21
   3  -3   7 17308.7 716.603  28
  -3   3  -7 16661.3 762.164  49
   3  -3   7 16663.9 750.606  25
  -3   3  -7 18455.3 752.388  41
   3  -3   7 16832.4 796.168  21
   3  -3   8 3056.95 326.379  33
   3  -3   8 3291.05 323.136  28
   3  -3   8 2914.79 320.321  25
  -3   3  -8 3337.73 308.474  41
   3  -3   8 4112.57 534.055  29
   3  -3   8 3435.73 395.669  21
   3  -3   9 8081.34 545.994  33
   3  -3   9 8219.16 541.797  28
   3  -3   9 7714.86 531.256  25
   3  -3   9 9528.45 719.239  29
   3  -3   9 9030.61 695.122  21
   3  -3  10 12.7243 82.9746  33
   3  -3  10 28.3398 73.0502  29
   3  -3  10 127.047 107.621  28
   3  -3  10-12.3374 82.9275  25
   3  -3  10 98.8698 101.940  21
   3  -3  11 395.178 136.676  33
   3  -3  11 487.060 166.190  28
   3  -3  11 386.262 130.956  25
   3  -3  11 425.491 182.891  21
   3  -3  12 3937.87 353.725  33
   3  -3  12 3969.25 343.895  25
   3  -3  12 3504.16 367.391  21
   3  -2 -11 4574.81 355.486  32
   3  -2 -11 4389.23 323.308  57
  -3   2  11 4410.54 306.481  22
   3  -2 -10 66.9833 84.5937  32
   3  -2 -10 130.718 90.8750  57
  -3   2  10 81.0599 70.4281  22
   3  -2  -9 330.076 149.890  32
   3  -2  -9 349.350 141.885  57
  -3   2   9 383.060 117.474  22
   3  -2  -8 8461.55 690.793  57
  -3   2   8 7874.99 486.837  22
   3  -2  -7 4511.85 473.696  32
  -3   2   7 4208.55 444.888  10
   3  -2  -7 3893.98 439.686  58
   3  -2  -7 4927.60 563.606  57
  -3   2   7 6346.45 477.648  43
   3  -2  -7 5262.71 368.598   6
  -3   2   7 5719.90 396.877  22
  -3   2   7 6535.64 398.923  35
  -3   2   6 2307.09 315.087  10
   3  -2  -6 2751.75 351.343  58
   3  -2  -6 2140.20 383.553  57
  -3   2   6 3575.41 293.682  45
  -3   2   6 2979.36 298.892  43
   3  -2  -6 3158.39 278.236   6
  -3   2   6 3046.63 275.427  22
  -3   2   5 29896.4 1129.93  10
   3  -2  -5 33600.8 1229.97  58
   3  -2  -5 37103.9 1531.34  57
   3  -2  -5 27025.0 1018.41  27
  -3   2   5 39318.5 1023.87  45
  -3   2   5 35199.0 1035.82  43
   3  -2  -5 25751.0 1015.41  13
   3  -2  -5 36009.6 999.380   6
  -3   2   5 38449.0 1014.79  22
   3  -2  -4 33290.4 1124.09  27
  -3   2   4 45363.7 1094.34  45
  -3   2   4 44663.3 1116.21  43
   3  -2  -4 34232.3 1127.55  13
   3  -2  -4 41783.0 1296.70  58
   3  -2  -4 41908.8 1061.06   6
   3  -2  -3 973.987 165.868  58
   3  -2  -3 891.037 158.786  27
  -3   2   3 1194.36 150.822  45
  -3   2   3 947.763 139.801  44
  -3   2   3 1255.86 152.892  43
   3  -2  -3 1069.86 167.399  13
   3  -2  -3 1114.11 138.794   6
   3  -2  -2 1719.94 181.223   2
  -3   2   2 2166.51 200.600  45
  -3   2   2 2014.79 184.960  43
   3  -2  -2 1643.72 189.704  13
   3  -2  -2 1784.99 166.076   6
   3  -2  -1 220900. 3873.62   2
  -3   2   1 242372. 3935.73  45
  -3   2   1 230749. 3834.47  43
   3  -2  -1 233807. 3912.61  13
   3  -2  -1 220305. 3764.91   6
   3  -2   0 1626.65 169.311   2
  -3   2   0 1745.83 187.941  45
  -3   2   0 1707.66 164.208  43
   3  -2   0 1799.60 170.687  13
   3  -2   1 7004.32 354.035   2
  -3   2  -1 7934.50 344.129  43
   3  -2   2 22965.4 687.032   2
   3  -2   3 11279.4 454.678   2
  -3   2  -3 9006.45 470.143  39
   3  -2   4 11178.8 480.834  18
   3  -2   4 12572.6 539.609  26
  -3   2  -4 13555.3 571.338  49
   3  -2   4 11719.2 527.034  12
   3  -2   4 11033.0 478.019  37
   3  -2   4 10422.6 473.526  21
   3  -2   5 5589.09 335.657  18
   3  -2   5 5406.90 360.532  26
   3  -2   5 4811.54 482.055  29
   3  -2   5 6378.12 419.237  23
   3  -2   5 5278.71 371.179  12
   3  -2   5 5201.63 329.694  37
   3  -2   5 4597.53 332.938  21
   3  -2   6 97977.7 2558.73  29
   3  -2   6 92758.6 1953.60  28
   3  -2   6 93303.0 2021.05  26
   3  -2   6 89092.4 2007.82  25
   3  -2   6 91268.1 2164.70  23
  -3   2  -6 98530.7 2047.23  41
   3  -2   6 88342.8 2072.36  12
   3  -2   6 91729.0 1930.90  37
   3  -2   6 85032.3 2042.35  21
   3  -2   7 20237.3 790.836  28
   3  -2   7 18912.2 796.074  25
   3  -2   7 20078.6 925.044  23
  -3   2  -7 22824.8 813.254  41
   3  -2   7 22497.3 1084.66  29
   3  -2   7 19893.8 856.818  12
   3  -2   7 19798.4 904.318  21
   3  -2   8 998.644 222.130  29
   3  -2   8 855.591 179.338  28
   3  -2   8 685.310 160.069  25
  -3   2  -8 1174.27 180.545  41
   3  -2   8 813.246 181.480  12
   3  -2   8 811.166 216.494  21
   3  -2   9 8370.72 564.026  28
   3  -2   9 7369.41 528.309  25
   3  -2   9 7804.23 702.011  21
   3  -2  10 39294.6 1332.27  33
   3  -2  10 35003.0 1268.72  28
   3  -2  10 38229.4 1308.65  25
   3  -2  11 883.612 205.476  33
   3  -2  11 645.474 179.994  28
   3  -2  11 717.750 189.909  25
   3  -2  11 743.827 220.120  21
   3  -2  12 2402.17 307.162  33
   3  -2  12 3170.58 320.818  28
   3  -2  12 2358.77 294.740  25
   3  -2  12 3370.54 366.689  21
  -3   2 -13 632.861 102.448  53
   3  -2  13 695.351 139.371  25
   3  -1 -11 486.406 131.944  32
   3  -1 -11 448.026 122.866  57
  -3   1  11 471.049 115.151  22
   3  -1 -10 1766.71 285.322  32
   3  -1 -10 2314.05 312.040  57
  -3   1  10 2293.77 265.873  22
   3  -1  -9 341.354 144.757  32
   3  -1  -9 593.650 196.129  57
  -3   1   9 613.015 156.792  22
   3  -1  -8 1454.04 281.256  32
   3  -1  -8 1275.41 294.991  57
  -3   1   8 1699.73 241.483  22
  -3   1   8 1854.21 223.024  35
   3  -1  -7 76.8091 96.9932  32
  -3   1   7 15.3721 79.2482  10
   3  -1  -7 21.6500 99.8288  57
  -3   1   7 39.4914 53.3841  45
   3  -1  -7 101.520 68.9610   6
  -3   1   7-10.5347 61.9242  22
  -3   1   7 74.9148 74.7897  35
   3  -1  -6 5436.77 449.926  32
  -3   1   6 4713.65 430.611  10
   3  -1  -6 4694.65 409.468  58
  -3   1   6 6496.71 423.564  45
   3  -1  -6 5524.67 561.650  57
   3  -1  -6 5693.57 357.653   6
  -3   1   6 4813.50 366.145  22
  -3   1   6 6078.22 403.443  35
  -3   1   5 31848.7 1101.78  10
   3  -1  -5 28776.4 1037.06  58
   3  -1  -5 41777.3 1465.65  57
  -3   1   5 38291.0 1058.31  45
   3  -1  -5 36089.0 967.137   6
  -3   1   5 33637.6 990.988  22
   3  -1  -5 29699.8 1016.89  27
  -3   1   4 108.065 71.9472  10
   3  -1  -4 114.992 66.1106  58
   3  -1  -4 110.222 69.1373  27
  -3   1   4 116.958 59.6157  45
  -3   1   4 144.109 65.4309  44
   3  -1  -4 135.861 69.2412  13
   3  -1  -4 108.340 52.8759   6
  -3   1   4 132.522 66.3297  22
  -3   1   3 23637.2 775.011  10
  -3   1   3 26326.6 778.850  45
  -3   1   3 21014.1 710.517  44
   3  -1  -3 22913.7 766.469  13
   3  -1  -3 25680.3 700.148   6
  -3   1   2 6786.12 354.624  45
  -3   1   2 5719.21 322.906  44
   3  -1  -2 6469.88 341.893  13
   3  -1  -2 6558.00 300.147   6
   3  -1  -1 52470.5 1187.72   2
   3  -1  -1 59080.3 1177.99   1
  -3   1   1 54026.6 1270.76  45
   3  -1  -1 55053.5 1210.02  13
   3  -1  -1 60215.9 1161.75   6
   3  -1   0 26948.1 684.563   1
   3  -1   0 23076.6 668.993   2
  -3   1   0 23870.2 741.345  45
   3  -1   0 25545.3 666.449  13
   3  -1   1 113217. 2008.98   1
   3  -1   1 107541. 2014.08   2
   3  -1   2 17389.7 557.486   2
   3  -1   2 18149.3 542.189   1
   3  -1   3 7172.83 339.265   2
   3  -1   3 7462.25 325.867   1
   3  -1   3 7953.33 376.362  12
   3  -1   4 94343.8 1916.12  12
   3  -1   5 91940.7 1795.31  28
   3  -1   5 85935.7 1853.48  26
   3  -1   5 79949.5 1935.67  23
   3  -1   5 83687.9 1853.07  12
   3  -1   5 86719.7 1761.30  37
   3  -1   5 79972.4 1859.29  21
   3  -1   5 85252.5 2097.47  29
   3  -1   6 12699.3 676.899  29
   3  -1   6 13693.0 586.146  28
   3  -1   6 13426.8 608.153  26
   3  -1   6 12840.1 585.427  25
   3  -1   6 13198.5 666.215  23
  -3   1  -6 13378.9 547.224  41
   3  -1   6 12680.9 605.051  12
   3  -1   6 12826.8 653.917  21
   3  -1   7 3287.19 333.202  29
   3  -1   7 3303.63 306.179  28
   3  -1   7 3134.48 304.004  25
   3  -1   7 4169.01 384.724  23
  -3   1  -7 3656.60 283.074  41
   3  -1   7 3244.53 322.376  12
   3  -1   7 3320.37 373.714  21
   3  -1   8 17665.0 803.609  28
   3  -1   8 17323.9 795.600  25
  -3   1  -8 19657.5 712.318  41
   3  -1   8 16777.3 815.391  12
   3  -1   9 8372.80 577.996  28
   3  -1   9 9036.45 602.375  25
   3  -1  10 651.655 174.657  28
   3  -1  10 764.397 199.642  25
   3  -1  10 703.534 223.990  21
   3  -1  11 18211.1 939.000  25
   3  -1  11 17305.3 847.180  28
   3  -1  12 8616.35 519.676  28
   3  -1  12 10779.4 615.802  21
   3  -1  13 7095.64 387.212  28
   3  -1  13 6783.34 387.954  21
   3   0 -11 6398.55 451.190  32
   3   0 -11 6276.07 425.873  57
  -3   0  11 5908.24 385.945  22
   3   0 -10 674.998 185.595  32
   3   0 -10 647.124 182.901  57
  -3   0  10 791.595 172.275  22
  -3   0  10 747.690 138.343  35
   3   0  -9 1122.18 240.901  32
   3   0  -9 1308.87 274.509  57
  -3   0   9 1446.43 237.832  22
  -3   0   9 1495.17 206.870  35
   3   0  -8 4982.22 483.384  32
   3   0  -8 5565.83 567.007  57
  -3   0   8 4575.69 412.242  22
  -3   0   8 5797.55 413.663  35
  -3   0   7 2467.68 331.810  10
   3   0  -7 2860.20 344.832  32
   3   0  -7 3341.84 424.332  57
  -3   0   7 3087.46 318.271  45
   3   0  -7 3105.92 271.507   6
  -3   0   7 1923.26 258.807  22
  -3   0   7 2847.82 294.863  35
  -3   0   6 2220.34 280.557  10
   3   0  -6 2001.41 262.694  32
  -3   0   6 2062.18 251.000  45
   3   0  -6 2520.09 238.892   6
   3   0  -6 2620.31 349.241  57
  -3   0   6 2183.18 255.134  35
   3   0  -5 21452.1 826.332  32
  -3   0   5 23789.7 870.185  10
   3   0  -5 20118.2 779.379  58
   3   0  -5 26005.2 1017.11  57
   3   0  -5 22388.0 819.152  27
  -3   0   5 22928.2 835.719  45
   3   0  -5 24847.3 765.059   6
  -3   0   4 8470.49 454.154  10
   3   0  -4 6712.66 399.186  58
   3   0  -4 8450.87 499.736  57
   3   0  -4 7616.84 427.917  27
  -3   0   4 7808.05 427.445  45
  -3   0   4 7721.38 411.491  44
   3   0  -4 8256.12 393.257   6
  -3   0   3 8505.84 422.768  10
  -3   0   3 8491.38 417.627  45
  -3   0   3 9294.06 425.087  44
   3   0  -3 9376.11 392.223   6
  -3   0   2 87560.0 1753.74  10
  -3   0   2 85096.1 1744.12  45
   3   0  -2 88585.3 1661.81   6
  -3   0   1 20404.3 605.615  10
   3   0  -1 19140.6 578.035   2
  -3   0   1 18962.9 605.125  45
  -3   0   1 20651.2 603.297  44
   3   0  -1 20350.7 615.158  13
   3   0  -1 20280.1 546.401   6
   3   0  -1 20471.5 587.958   1
   3   0   0 13376.5 467.075   2
  -3   0   0 13852.5 494.897  45
  -3   0   0 14074.9 462.671  44
   3   0   0 15002.3 485.339  13
   3   0   0 14179.9 473.184   1
   3   0   1 1732.96 156.172   2
  -3   0  -1 1690.56 161.053  45
   3   0   1 1690.43 150.465   1
   3   0   2 19753.7 590.007   2
   3   0   2 18163.9 551.224   1
   3   0   3 25954.7 700.931   2
   3   0   3 23495.9 652.926   1
   3   0   4 20283.3 661.379  12
   3   0   4 19714.6 599.015   1
  -3   0  -5 56156.4 1350.49  50
   3   0   5 62088.8 1415.86  12
   3   0   6 62.0625 55.9924  28
   3   0   6 125.191 75.3005  30
  -3   0  -6 53.8278 43.4433  50
   3   0   6 91.8663 61.7609  26
   3   0   6 121.362 67.7856  25
   3   0   6 166.237 84.3622  23
   3   0   6 53.3938 52.3213  12
   3   0   6 35.1093 63.2886  21
   3   0   6 172.390 65.8415  36
   3   0   6 82.6503 61.7571  20
   3   0   7 6337.71 443.382  28
  -3   0  -7 6102.13 397.738  50
   3   0   7 6251.69 433.378  25
   3   0   7 8298.32 491.006  23
   3   0   7 6128.77 439.039  12
   3   0   7 4017.05 418.118  21
   3   0   7 6005.88 432.118  20
   3   0   8 12.5094 61.1802  25
   3   0   8-10.0948 65.8280  23
  -3   0  -8 61.4057 49.7440  41
   3   0   8 24.3263 71.4939  28
   3   0   8 52.1132 67.1646  12
   3   0   8 33.7156 91.1476  21
   3   0   8 53.3571 75.3309  20
   3   0   9 26296.6 1103.71  28
   3   0   9 32516.5 1250.31  25
  -3   0  -9 39086.6 1031.40  41
   3   0   9 31260.3 1264.91  12
   3   0   9 36417.1 1430.11  21
   3   0   9 31309.5 1300.90  20
   3   0  10 858.276 197.728  28
   3   0  10 586.570 189.629  25
   3   0  10 868.129 227.991  21
   3   0  10 883.045 234.465  20
   3   0  11 2479.27 303.070  28
   3   0  11 1873.90 320.622  25
   3   0  11 2755.11 336.374  21
   3   0  12 264.724 110.790  28
   3   0  12 153.645 112.067  25
   3   0  12 273.045 101.684  21
  -3   0 -13 4061.66 280.938  59
   3   0  13 4113.01 364.687  25
   3   1 -11 4534.91 368.056  32
  -3  -1  11 5727.09 321.130  35
   3   1 -10 697.626 178.255  32
   3   1 -10 863.618 191.973  57
   3   1 -10 1073.90 182.276  59
  -3  -1  10 1298.73 185.175  35
   3   1  -9 1980.64 294.132  32
   3   1  -9 2778.84 363.316  57
   3   1  -9 2687.97 323.807  59
  -3  -1   9 2163.99 261.125  35
   3   1  -8 6442.44 519.457  32
   3   1  -8 5594.18 509.697  59
   3   1  -8 6818.91 564.064  57
  -3  -1   8 6107.66 454.079  35
  -3  -1   7 7560.85 551.748  10
   3   1  -7 6851.81 509.214  32
   3   1  -7 6406.95 552.630  59
   3   1  -7 7916.88 582.307  57
  -3  -1   7 6510.75 484.318  45
   3   1  -7 8277.08 458.925   6
  -3  -1   7 6363.87 461.029  35
  -3  -1   6 1180.90 206.172  10
   3   1  -6 1059.39 193.059  32
   3   1  -6 986.667 195.949  57
  -3  -1   6 970.912 184.126  45
   3   1  -6 1235.10 173.336   6
   3   1  -6 1382.82 252.786  59
  -3  -1   6 1003.53 182.952  35
  -3  -1   5 13185.3 633.561  10
   3   1  -5 12618.5 613.508  32
   3   1  -5 13785.4 663.156  57
   3   1  -5 13303.7 594.628  27
  -3  -1   5 12747.7 613.414  45
  -3  -1   5 13142.6 585.956  44
   3   1  -5 14352.5 578.262   6
  -3  -1   5 12759.1 609.629  35
   3   1  -4 319.723 92.7705  32
  -3  -1   4 465.674 111.111  10
   3   1  -4 418.173 118.881  59
   3   1  -4 348.049 101.463  57
   3   1  -4 388.717 100.341  27
  -3  -1   4 382.653 103.312  45
  -3  -1   4 424.427 102.793  44
   3   1  -4 447.525 97.0769   6
  -3  -1   3 24760.5 791.824  10
   3   1  -3 25515.3 787.311  27
  -3  -1   3 26202.7 746.622  46
  -3  -1   3 27273.2 788.227  45
  -3  -1   3 26932.5 782.140  44
   3   1  -3 25375.2 740.219   6
   3   1  -2 2655.00 205.940   7
  -3  -1   2 2713.04 206.474  46
  -3  -1   2 3361.45 227.665  45
  -3  -1   2 2884.55 213.065  44
   3   1  -2 2880.68 205.970   6
  -3  -1   2 3061.81 205.070  40
  -3  -1   1 71011.0 1426.43  10
   3   1  -1 68454.1 1406.08   1
   3   1  -1 63923.4 1332.99   7
  -3  -1   1 68007.3 1385.94  46
  -3  -1   1 72799.6 1373.84  45
  -3  -1   1 70684.6 1376.01  44
   3   1  -1 64512.8 1317.94   6
  -3  -1   1 68406.0 1342.09  40
   3   1   0 46820.9 1052.99   1
  -3  -1   0 46389.3 1031.47  46
  -3  -1   0 47516.3 986.643  45
  -3  -1   0 44867.1 977.762  44
  -3  -1   0 44709.6 983.473  40
   3   1   1 100.897 52.6710   1
  -3  -1  -1 79.5021 45.1159  46
  -3  -1  -1 71.1267 36.1200  44
  -3  -1  -1 47.9390 38.2744  40
   3   1   1 87.9721 47.8163   2
   3   1   2 75389.3 1560.47   1
  -3  -1  -2 85272.4 1557.16  46
   3   1   3 17370.4 565.352   1
   3   1   4 8845.65 391.654   1
  -3  -1  -4 9484.27 370.727  42
   3   1   5 32968.2 943.032  12
   3   1   6 4034.64 351.004  30
   3   1   6 4044.81 338.400  28
   3   1   6 4085.51 350.801  26
  -3  -1  -6 4610.87 325.666  50
   3   1   6 4436.14 354.056  25
   3   1   6 5498.11 360.014  23
   3   1   6 3835.67 318.343  12
   3   1   6 6090.69 346.449  36
   3   1   6 3504.78 300.255  20
   3   1   7 50030.1 1552.43  30
   3   1   7 43064.3 1372.76  28
   3   1   7 51437.0 1521.13  26
  -3  -1  -7 55533.0 1403.19  50
   3   1   7 50921.9 1502.99  25
   3   1   7 55854.9 1362.09  23
   3   1   7 45318.1 1419.56  12
  -3  -1  -7 56871.1 1320.52  38
   3   1   7 45871.5 1436.01  20
   3   1   8 111.506 100.589  30
  -3  -1  -8 185.412 82.6809  50
   3   1   8 71.0272 89.7066  25
  -3  -1  -8 93.9028 65.2969  38
   3   1   8 255.099 122.265  12
   3   1   8 83.7484 75.5581  28
   3   1   8 107.347 100.014  20
  -3  -1  -9 10741.3 581.271  50
   3   1   9 9161.45 591.464  28
   3   1   9 9694.09 687.120  25
   3   1   9 10034.9 711.883  12
   3   1   9 9688.67 744.668  20
   3   1  10 4488.79 401.837  28
   3   1  10 4117.85 467.908  25
   3   1  10 3217.70 461.572  20
   3   1  11 3031.29 405.834  25
   3   1  11 2279.45 394.931  20
   3   1  12 2766.52 361.918  25
  -3  -1 -13 39.1926 43.9102  59
   3   1  13 54.1598 78.9732  25
   3   2 -11 1024.32 164.423  32
   3   2 -11 1232.26 156.119  59
  -3  -2  11 1358.56 163.174  35
   3   2 -10 46.3064 65.3761  32
   3   2 -10-10.6253 54.7759  59
  -3  -2  10 36.6011 63.2876  35
   3   2  -9 1247.23 226.040  32
   3   2  -9 1019.97 217.212  59
  -3  -2   9 1011.37 190.151  35
   3   2  -8 7124.71 526.956  32
   3   2  -8 7268.69 518.997  57
   3   2  -8 6747.30 558.987  59
   3   2  -7 11383.6 651.060  32
   3   2  -7 13440.8 777.774  59
   3   2  -7 11770.0 646.628  57
  -3  -2   6 27643.6 1008.15  10
   3   2  -6 24987.8 956.171  32
   3   2  -6 30658.0 1134.58  59
   3   2  -6 23993.5 925.614  57
   3   2  -6 25073.6 879.827  27
  -3  -2   6 23450.0 935.808  45
   3   2  -6 28830.9 914.569   6
  -3  -2   6 22727.7 899.995  35
   3   2  -5 5365.01 420.064  59
  -3  -2   5 4726.75 372.202  10
   3   2  -5 4735.82 372.579  32
   3   2  -5 4221.00 340.576  57
   3   2  -5 4657.38 339.098  27
  -3  -2   5 4841.45 363.030  45
  -3  -2   5 4223.88 329.788  44
   3   2  -5 4981.19 344.192   6
  -3  -2   5 4999.62 320.165  40
  -3  -2   5 4928.80 362.404  35
  -3  -2   4 2541.94 253.470  10
   3   2  -4 2276.93 245.700  32
   3   2  -4 2936.81 282.555  59
   3   2  -4 2303.27 235.945  57
   3   2  -4 2350.56 231.018  27
   3   2  -4 2241.13 231.970   7
  -3  -2   4 2703.76 246.177  45
  -3  -2   4 2589.86 236.284  44
   3   2  -4 2737.96 242.902   6
  -3  -2   4 2603.97 222.639  40
  -3  -2   4 2444.37 235.211  35
  -3  -2   3 50376.1 1267.57  10
   3   2  -3 48288.0 1262.38  32
   3   2  -3 49709.8 1259.46  59
   3   2  -3 43490.2 1194.15  57
   3   2  -3 50883.4 1241.42  27
   3   2  -3 46176.1 1197.10   7
  -3  -2   3 52370.2 1155.72  46
  -3  -2   3 54338.3 1212.16  45
  -3  -2   3 52632.1 1206.69  44
   3   2  -3 47191.8 1177.39   6
  -3  -2   3 49722.7 1152.55  40
  -3  -2   3 53888.9 1215.05  35
  -3  -2   2 58158.1 1336.74  10
   3   2  -2 54059.9 1261.15   7
  -3  -2   2 56113.0 1219.31  46
  -3  -2   2 62033.0 1248.52  45
  -3  -2   2 60825.9 1268.98  44
   3   2  -2 53844.5 1247.16   6
  -3  -2   2 54326.3 1224.54  40
  -3  -2   1 13691.0 505.517  10
   3   2  -1 12830.1 484.957   1
   3   2  -1 11747.1 451.143   7
  -3  -2   1 13410.5 470.374  46
  -3  -2   1 13261.3 454.983  44
   3   2  -1 11914.1 448.014   6
  -3  -2   1 12208.7 451.815  40
   3   2   0 8421.30 383.601   1
   3   2   0 8787.86 351.964   7
  -3  -2   0 9508.72 380.406  46
  -3  -2   0 9242.81 350.181  44
  -3  -2   0 8695.87 372.557  40
   3   2   1 62624.0 1373.49   1
   3   2   1 62881.0 1256.03   7
  -3  -2  -1 64047.0 1343.00  48
  -3  -2  -1 69059.5 1336.00  46
  -3  -2  -1 67360.6 1268.29  44
  -3  -2  -1 65216.3 1369.02  40
   3   2   2 13936.8 520.730   1
   3   2   2 14600.0 440.896   7
  -3  -2  -2 12818.6 444.113  48
  -3  -2  -2 14705.0 466.717  46
  -3  -2  -2 13598.0 514.940  40
   3   2   3 88461.3 1822.73   1
   3   2   3 93480.8 1717.31   7
   3   2   4 164345. 2962.90   1
  -3  -2  -4 172544. 2842.78  42
   3   2   5 33203.7 1082.48  30
   3   2   5 36261.9 1091.66  28
   3   2   5 37721.0 1189.61  26
  -3  -2  -5 39666.2 951.010  42
  -3  -2  -5 33102.8 886.275  38
   3   2   5 42282.8 998.404  36
   3   2   6 12291.4 683.406  30
   3   2   6 12599.7 617.399  28
   3   2   6 13299.8 712.704  26
   3   2   6 13308.1 701.885  25
   3   2   6 12020.5 615.841  12
  -3  -2  -6 12838.8 518.248  38
   3   2   7 3692.14 421.920  30
   3   2   7 3785.21 341.657  28
   3   2   7 3427.53 383.164  26
  -3  -2  -7 4138.86 320.000  50
   3   2   7 3468.84 387.064  25
   3   2   7 3775.85 384.411  12
  -3  -2  -7 3906.52 297.229  38
   3   2   8 60135.1 2039.35  30
   3   2   8 55400.4 1540.26  28
  -3  -2  -8 61631.4 1516.46  50
   3   2   8 52907.5 1783.49  25
   3   2   8 51995.6 1743.79  12
  -3  -2  -8 60114.6 1471.92  38
   3   2   8 48500.8 1769.12  20
   3   2   9 18328.2 1145.25  30
   3   2   9 19811.2 832.643  28
  -3  -2  -9 20873.7 811.688  50
   3   2   9 16134.0 961.661  25
   3   2   9 16915.1 1001.95  12
  -3  -2  -9 20963.7 811.808  38
   3   2   9 13213.5 950.251  20
   3   2  10 340.646 181.877  30
   3   2  10 607.273 152.198  28
   3   2  10 354.254 175.838  25
   3   2  10 307.620 181.041  20
   3   2  11 238.667 149.714  25
   3   2  11 417.572 183.349  20
   3   2  12 7007.78 552.428  25
   3   2  13 4234.43 356.357  25
   3   3 -11 558.588 103.702  59
  -3  -3  11 638.754 113.363  35
   3   3 -10 776.956 158.595  32
   3   3 -10 569.491 138.567  59
  -3  -3  10 744.970 148.302  35
  -3  -3   9 452.309 126.679  34
   3   3  -9 576.752 151.037  32
   3   3  -9 415.540 142.149  59
  -3  -3   9 341.803 119.098  35
   3   3  -8 22525.2 925.964  32
   3   3  -8 22383.2 985.877  59
  -3  -3   8 21391.0 869.261  34
   3   3  -7 9219.57 574.826  32
   3   3  -7 10404.6 643.744  59
  -3  -3   6 9866.42 574.781  10
   3   3  -6 9338.59 566.139  32
   3   3  -6 10396.5 608.427  59
   3   3  -6 9585.25 505.513  27
   3   3  -6 9291.59 553.027   7
  -3  -3   6 9674.23 564.823  45
   3   3  -6 10300.5 535.387   6
  -3  -3   6 10794.9 522.236  40
  -3  -3   6 9221.95 528.541  35
   3   3  -5 21.3383 60.2546  32
  -3  -3   5 30.5828 59.9238  10
   3   3  -5 31.2150 61.1624  59
  -3  -3   5 62.5625 65.1625  17
   3   3  -5 33.3624 56.0657  27
   3   3  -5 108.637 75.5194   7
  -3  -3   5 36.7186 55.9971  45
  -3  -3   5 83.2174 65.7075  44
  -3  -3   5 7.70110 51.7676  40
   3   3  -5 79.9556 63.1323   6
  -3  -3   5 69.5463 66.4755  35
   3   3  -4 17858.2 721.533  59
  -3  -3   4 18935.5 742.670  10
   3   3  -4 18677.5 766.056  32
   3   3  -4 18630.3 698.274  27
   3   3  -4 18358.3 723.203   7
  -3  -3   4 19445.8 694.149  45
  -3  -3   4 18587.8 687.252  44
   3   3  -4 17462.8 687.911   6
  -3  -3   4 18750.4 678.412  40
  -3  -3   4 19096.2 679.352  35
  -3  -3   3 40207.2 1113.61  10
   3   3  -3 41073.9 1167.62  32
   3   3  -3 38165.9 1068.15  59
   3   3  -3 36998.8 1058.91  57
   3   3  -3 41755.3 1099.52  27
  -3  -3   3 40147.8 1028.24  48
   3   3  -3 39579.0 1091.06   7
  -3  -3   3 42062.0 1007.76  46
  -3  -3   3 40335.3 1033.45  44
   3   3  -3 36940.9 1038.01   6
  -3  -3   3 39467.9 1031.06  40
  -3  -3   2 13530.0 551.447  10
   3   3  -2 14044.5 590.617  32
   3   3  -2 12568.4 532.546  57
   3   3  -2 14460.3 570.904  27
   3   3  -2 12339.1 520.032  59
  -3  -3   2 13529.0 524.190  48
   3   3  -2 12645.7 527.622   7
  -3  -3   2 14071.2 497.109  46
   3   3  -2 12445.6 512.883   6
  -3  -3   2 14279.8 509.425  44
  -3  -3   2 12560.3 506.850  40
  -3  -3   1 4371.37 277.417  10
  -3  -3   1 4032.97 265.749  48
   3   3  -1 3952.58 264.956   7
  -3  -3   1 4322.67 252.810  46
   3   3  -1 3607.76 247.675   6
  -3  -3   1 4510.47 256.802  44
  -3  -3   1 3762.19 260.078  40
   3   3  -1 4076.84 268.018   1
  -3  -3   0 20359.0 627.468  48
   3   3   0 20109.1 618.904   7
  -3  -3   0 20512.2 602.771  46
  -3  -3   0 21570.5 592.000  44
  -3  -3   0 19389.0 646.069  40
   3   3   0 18709.3 638.887   1
   3   3   1 1818.15 160.296   7
  -3  -3  -1 1890.68 163.380  48
  -3  -3  -1 2342.71 175.485  46
  -3  -3  -1 2021.18 198.398  40
   3   3   1 1637.95 176.420   1
   3   3   2 61693.5 1230.43   7
  -3  -3  -2 54689.5 1183.20  48
  -3  -3  -2 61740.1 1209.49  46
  -3  -3  -2 56163.8 1371.39  40
   3   3   2 59299.8 1395.83   1
   3   3   3 156720. 2528.54   7
  -3  -3  -3 141065. 2419.90  48
  -3  -3  -3 137624. 2506.87  42
   3   3   3 155861. 2799.70   1
   3   3   4 2551.63 251.284  28
   3   3   4 1847.08 174.388   7
   3   3   4 2546.39 305.187  26
  -3  -3  -4 2242.61 190.121  42
  -3  -3  -4 2210.78 184.556  38
   3   3   4 2374.30 252.352   1
   3   3   5 92.6373 70.6558  30
   3   3   5 264.905 104.557  56
   3   3   5 271.997 95.9690  28
   3   3   5 159.401 97.4187  26
   3   3   5 58.8147 43.9756   7
  -3  -3  -5 147.107 65.4294  42
  -3  -3  -5 137.647 61.7306  38
   3   3   5 246.747 94.2417  37
   3   3   5 86.1538 50.7068  36
   3   3   6 27783.9 1185.88  30
   3   3   6 29765.0 970.724  28
   3   3   6 30098.5 1247.00  26
  -3  -3  -6 25700.6 870.914  42
  -3  -3  -6 23905.3 799.339  38
   3   3   7 6775.95 646.403  30
   3   3   7 7350.54 456.241  28
   3   3   7 6745.16 598.871  26
  -3  -3  -7 6994.14 428.567  50
   3   3   7 5850.97 557.884  25
  -3  -3  -7 6943.21 407.748  38
   3   3   7 7430.81 608.506  12
   3   3   8 4982.83 624.964  30
   3   3   8 5764.42 409.015  28
  -3  -3  -8 5510.70 391.803  50
   3   3   8 4295.64 503.171  25
   3   3   8 4939.80 535.224  12
  -3  -3  -8 5613.68 389.450  38
   3   3   9 26603.8 1570.49  30
   3   3   9 37945.5 1144.33  28
   3   3   9 29040.3 1392.58  25
  -3  -3  -9 39863.9 1172.39  38
   3   3  10 2376.85 443.763  30
   3   3  10 2774.76 409.141  25
   3   3  10 3369.38 465.964  20
   3   3  11 85.5130 104.600  30
   3   3  11 392.628 159.896  25
   3   3  11 315.138 145.566  20
   3   3  12 908.605 211.484  30
  -3  -3 -12 1105.66 156.600  57
   3   3  12 1067.77 215.448  25
   3   3  12 1087.86 209.441  20
   3   3  13 6624.21 415.855  25
   3   4 -10 614.914 129.502  59
  -3  -4  10 527.589 125.596  35
   3   4  -9 52.8791 68.9642  59
  -3  -4   9 10.6355 62.5147  35
  -3  -4   8 10.1084 65.9181  34
   3   4  -8 21.4715 60.6297  32
   3   4  -8 116.835 87.2843  59
  -3  -4   8 45.2221 68.9626  35
   3   4  -7 9500.36 568.227  32
   3   4  -7 10092.7 589.773  59
  -3  -4   7 9219.60 546.390  35
  -3  -4   7 8973.90 527.391  34
   3   4  -6 21890.0 899.445  32
  -3  -4   6 19380.0 837.790  17
   3   4  -6 20210.7 842.303  59
   3   4  -6 21935.8 804.527  27
  -3  -4   6 20924.2 813.012  35
  -3  -4   6 20980.6 829.391  34
  -3  -4   5 9724.23 556.517  10
   3   4  -5 10674.6 600.518  32
   3   4  -5 9670.89 538.407  59
   3   4  -5 10557.8 527.706  27
  -3  -4   5 9689.14 531.752  17
   3   4  -5 9681.71 548.181   7
  -3  -4   5 9740.83 540.004  44
   3   4  -5 9975.97 530.343   6
  -3  -4   5 10751.1 528.020  40
  -3  -4   5 9726.80 500.909  35
  -3  -4   5 10100.0 541.726  34
   3   4  -4 30503.6 959.021  27
  -3  -4   4 31309.8 1017.99  10
   3   4  -4 32498.5 1080.24  32
   3   4  -4 28275.4 948.092  59
  -3  -4   4 30229.9 940.506  17
   3   4  -4 34838.3 1078.97  53
   3   4  -4 29828.4 996.561   7
  -3  -4   4 31100.0 953.283  44
   3   4  -4 27591.5 933.703   6
  -3  -4   4 31141.4 967.400  40
  -3  -4   3 13950.3 612.064  10
   3   4  -3 12175.9 553.031  59
  -3  -4   3 12532.1 526.113  17
   3   4  -3 14164.7 617.729  53
   3   4  -3 12487.1 579.917   7
  -3  -4   3 14278.9 539.390  46
   3   4  -3 11052.0 533.451   6
  -3  -4   3 12875.9 536.640  44
  -3  -4   3 12929.4 570.626  40
   3   4  -3 13814.4 592.642  27
   3   4  -2 6139.54 375.424  27
  -3  -4   2 5609.78 355.176  10
   3   4  -2 5341.74 341.721  59
  -3  -4   2 5769.25 322.958  17
   3   4  -2 6126.11 383.765  53
  -3  -4   2 6110.78 335.218  48
   3   4  -2 5816.36 363.914   7
  -3  -4   2 5805.39 317.494  46
   3   4  -2 4505.54 313.101   6
  -3  -4   2 5773.84 321.897  44
  -3  -4   2 5432.00 355.865  40
  -3  -4   1 3530.06 258.298  10
   3   4  -1 3705.10 289.083  53
   3   4  -1 3392.59 261.960  59
  -3  -4   1 3464.13 245.932  48
   3   4  -1 3688.48 271.474   7
  -3  -4   1 3498.60 239.046  46
   3   4  -1 3011.97 240.682   6
  -3  -4   1 3404.55 231.575  44
  -3  -4   1 3248.96 270.485  40
   3   4  -1 3806.32 284.367  27
   3   4  -1 3137.52 248.119   1
   3   4   0 40132.3 1001.33  31
   3   4   0 45094.4 1162.92  53
   3   4   0 41986.6 1085.90  59
   3   4   0 43488.9 1069.73   7
  -3  -4   0 42621.2 1024.60  48
   3   4   0 42677.6 998.891  15
  -3  -4   0 44853.4 1028.75  46
  -3  -4   0 43959.2 990.664  44
  -3  -4   0 41577.8 1139.91  40
   3   4   0 38902.5 1088.44   1
   3   4   1 58249.5 1268.84  31
   3   4   1 59905.8 1432.74  53
   3   4   1 60708.5 1304.20   7
   3   4   1 61972.6 1270.96  15
  -3  -4  -1 58497.9 1256.63  48
  -3  -4  -1 60990.7 1272.77  46
   3   4   1 61581.9 1376.81  59
  -3  -4  -1 55837.1 1430.96  40
   3   4   1 56639.8 1422.99   1
   3   4   2 6736.83 323.263  31
   3   4   2 6846.28 411.954  53
   3   4   2 7594.64 360.962   7
   3   4   2 6467.06 332.993  15
  -3  -4  -2 6241.38 306.013  48
  -3  -4  -2 6874.98 314.568  46
   3   4   2 7400.94 399.189  59
  -3  -4  -2 6422.32 325.513  42
  -3  -4  -2 5715.91 393.092  40
   3   4   2 6799.49 445.074   1
   3   4   3 2107.24 179.203  31
   3   4   3 2557.14 251.632  53
   3   4   3 1925.97 243.828  56
   3   4   3 2423.52 205.858   7
   3   4   3 2693.50 339.285  26
  -3  -4  -3 2195.06 176.943  48
  -3  -4  -3 1959.54 179.830  42
  -3  -4  -3 1624.02 214.471  40
   3   4   3 2387.08 282.659   1
   3   4   4 16897.7 564.577  31
   3   4   4 12866.2 670.834  56
   3   4   4 16769.9 651.740  28
   3   4   4 13231.8 535.617   7
   3   4   4 17327.6 938.157  26
  -3  -4  -4 14692.6 569.002  42
  -3  -4  -4 11860.4 599.517  40
  -3  -4  -4 15666.7 551.397  38
   3   4   4 13639.8 729.065   1
   3   4   5 54.8632 55.9029  31
   3   4   5 72.7262 78.6459  30
   3   4   5 33.4653 47.2509  28
   3   4   5 254.395 149.632  26
   3   4   5 25.6281 37.6647   7
   3   4   5 24.7356 63.7615  56
  -3  -4  -5 87.5571 71.0757  42
  -3  -4  -5 38.3143 40.3232  38
   3   4   6 792.126 228.569  30
   3   4   6 684.240 178.845  56
   3   4   6 834.258 153.383  28
  -3  -4  -6 890.600 149.960   8
   3   4   6 606.815 213.339  26
  -3  -4  -6 832.422 161.005  42
  -3  -4  -6 782.717 131.388  38
   3   4   7 79866.5 2828.51  30
   3   4   7 111533. 2245.08  28
   3   4   7 85861.5 2710.49  26
  -3  -4  -7 114723. 2291.20  50
  -3  -4  -7 95698.9 2265.70  42
  -3  -4  -7 112718. 2200.16  38
   3   4   8 205.470 179.134  30
  -3  -4  -8 416.375 117.793  50
   3   4   8 403.503 180.234  26
   3   4   8 409.562 185.959  25
  -3  -4  -8 437.357 117.097  38
   3   4   8 354.964 176.877  12
   3   4   9-28.8371 148.661  30
   3   4   9 19.9598 121.749  25
   3   4  10 9746.95 836.183  30
   3   4  10 8157.21 662.899  25
   3   4  11 26400.1 1232.20  30
   3   4  11 24197.5 1067.93  25
   3   4  12 1765.26 267.532  30
  -3  -4 -12 1681.40 191.131  57
   3   4  12 2051.75 261.589  25
  -3  -4 -13 2576.72 208.307  57
   3   4  13 2385.60 229.305  25
  -3  -5   9 6730.49 400.097  24
   3   5  -9 7342.08 419.188  59
  -3  -5   9 6387.18 416.460  35
  -3  -5   8 584.805 137.265  34
   3   5  -8 451.056 117.476  59
  -3  -5   8 663.521 151.659  35
  -3  -5   7 3825.88 389.704  17
   3   5  -7 3879.13 335.125  59
  -3  -5   7 4563.43 363.084  35
  -3  -5   7 4198.11 348.814  34
  -3  -5   6 2916.01 322.199  17
   3   5  -6 3669.90 352.364  53
   3   5  -6 2603.73 277.204  59
  -3  -5   6 2937.51 290.261  34
  -3  -5   5 73951.3 1817.18  17
  -3  -5   5 71378.7 1758.86  34
  -3  -5   4 7946.24 489.569  10
   3   5  -4 7249.23 443.367  59
  -3  -5   4 7896.47 458.308  17
   3   5  -4 8190.30 495.268  53
   3   5  -4 7786.37 485.496   7
  -3  -5   4 7824.72 463.817  44
   3   5  -4 6339.61 431.280   6
  -3  -5   4 7463.37 469.421  40
  -3  -5   4 7302.15 453.120  34
  -3  -5   3 115.385 80.5864  34
  -3  -5   3 261.766 99.9585  10
   3   5  -3 111.740 62.6966  59
  -3  -5   3 224.466 84.6687  17
   3   5  -3 93.7421 68.3718  53
  -3  -5   3 127.457 63.6507  46
   3   5  -3 148.611 78.7036   7
  -3  -5   3 204.233 79.9948  44
  -3  -5   3 68.8088 66.1014  40
   3   5  -3 126.968 76.8487   6
  -3  -5   2 641.791 129.245  10
   3   5  -2 560.026 121.629  59
  -3  -5   2 586.593 115.113  17
   3   5  -2 782.333 146.621   7
  -3  -5   2 670.357 124.250  46
  -3  -5   2 592.018 115.055  44
  -3  -5   2 782.575 155.404  40
   3   5  -2 563.788 124.907   6
   3   5  -2 681.948 138.048  53
  -3  -5   2 698.470 135.707  34
  -3  -5   1 293.913 85.1742  10
   3   5  -1 282.414 94.7093  53
   3   5  -1 333.506 93.0011  59
  -3  -5   1 256.153 76.3247  17
   3   5  -1 187.544 78.7180   1
  -3  -5   1 287.019 77.9153  48
   3   5  -1 373.683 88.2236  15
  -3  -5   1 250.070 79.6643  46
   3   5  -1 309.872 95.4323   7
  -3  -5   1 305.165 81.3226  44
  -3  -5   1 212.963 87.9561  40
   3   5   0 702.859 120.154  31
   3   5   0 711.585 139.200  53
   3   5   0 595.320 106.409  16
   3   5   0 835.276 139.798   7
  -3  -5   0 580.053 106.694  48
   3   5   0 816.643 127.546  15
  -3  -5   0 791.763 125.082  46
   3   5   0 697.232 144.486   1
  -3  -5   0 738.880 155.250  40
   3   5   0 1184.22 163.122  59
   3   5   1 72894.7 1476.45  31
   3   5   1 63338.8 1563.24  53
   3   5   1 63610.3 1424.04  16
   3   5   1 73158.9 1532.37   7
   3   5   1 67599.7 1467.27  15
  -3  -5  -1 66239.1 1425.05  48
  -3  -5  -1 66201.3 1439.10  46
   3   5   1 62012.3 1690.26   1
  -3  -5  -1 65615.2 1415.53  42
   3   5   1 72918.2 1585.32  59
  -3  -5  -1 54378.0 1572.54  40
   3   5   2 19458.2 627.235  31
   3   5   2 16740.7 690.958  53
   3   5   2 19585.0 657.630  16
   3   5   2 19027.8 651.578   7
   3   5   2 17283.0 629.583  15
  -3  -5  -2 17598.7 595.303  48
  -3  -5  -2 18503.9 604.863  46
  -3  -5  -2 15928.0 583.000  42
   3   5   2 16652.6 831.810   1
   3   5   3 370.348 146.874   1
   3   5   3 627.039 116.563  31
   3   5   3 737.071 158.434  56
   3   5   3 500.342 120.342  53
   3   5   3 602.556 123.898  16
   3   5   3 595.147 118.206   7
   3   5   3 560.394 113.196  15
  -3  -5  -3 425.870 95.2157  48
  -3  -5  -3 530.098 108.810  42
  -3  -5  -3 308.336 105.696  40
   3   5   4 3535.44 277.805  31
   3   5   4 3477.81 330.454  56
   3   5   4 2801.24 256.805  28
   3   5   4 3035.62 273.401  52
   3   5   4 2399.51 230.976   7
   3   5   4 2265.71 389.072  26
   3   5   4 2960.17 245.844  15
  -3  -5  -4 3245.41 253.683  48
  -3  -5  -4 2463.21 239.785  42
  -3  -5  -4 2294.23 264.670  40
   3   5   4 2222.77 335.036   1
  -3  -5  -4 2682.80 235.032  38
   3   5   5 103737. 2001.77  31
   3   5   5 89899.5 2126.33  56
   3   5   5 88736.4 1895.41  28
   3   5   5 88008.2 1840.70   7
   3   5   5 70382.3 2474.07  26
   3   5   5 91858.5 1882.25  15
  -3  -5  -5 73897.2 1876.40  42
  -3  -5  -5 78662.0 1942.70  40
  -3  -5  -5 87548.2 1841.91  38
   3   5   6 157028. 2928.32  31
   3   5   6 103737. 3327.82  30
   3   5   6 156443. 3194.66  56
   3   5   6 161909. 2906.36  28
  -3  -5  -6 176357. 3076.66   8
   3   5   6 154679. 3801.30  26
  -3  -5  -6 116147. 2858.47  42
  -3  -5  -6 143285. 2931.00  40
  -3  -5  -6 162212. 2852.34  38
  -3  -5  -7 64784.3 1590.19   8
   3   5   7 58679.9 1747.35  56
   3   5   7 65741.9 2184.51  26
  -3  -5  -7 68793.9 1674.93  50
  -3  -5  -7 60660.0 1649.99  42
  -3  -5  -7 65853.0 1550.63  38
   3   5   8 821.750 276.970  30
   3   5   8 844.013 240.504  26
   3   5   9 2410.64 430.165  30
   3   5   9 2455.27 364.501  25
   3   5  10 6331.92 607.834  30
   3   5  10 6025.57 529.224  25
   3   5  11-15.0909 77.7966  30
   3   5  11 12.3901 75.5758  25
   3   5  12 7162.30 473.619  30
  -3  -5 -12 7376.73 395.547  57
   3   5  12 6515.91 421.939  25
   3   5  13 513.903 108.014  30
  -3  -5 -13 530.532 97.4173  57
   3   5  13 631.181 106.960  25
   3   6  -9 3143.76 225.989  59
  -3  -6   9 3224.47 253.675  24
  -3  -6   9 2939.58 243.391  35
  -3  -6   8 267.737 95.5772  34
   3   6  -8 290.465 103.677  53
  -3  -6   8 361.827 102.662  24
   3   6  -8 227.278 75.4243  59
  -3  -6   7 64.5591 68.9023  34
   3   6  -7 39.6974 56.4214  59
  -3  -6   7 53.1778 75.0796  17
   3   6  -7 20.7428 58.5736  53
  -3  -6   7 63.9836 64.9554  24
  -3  -6   6 281.726 106.358  34
   3   6  -6 336.839 101.658  59
  -3  -6   6 323.361 126.718  17
   3   6  -6 457.784 135.645  53
  -3  -6   6 378.530 119.212  24
   3   6  -5 3827.63 321.121  59
   3   6  -5 4811.58 383.970  53
  -3  -6   5 4350.36 375.272  24
  -3  -6   5 4370.57 378.320  17
  -3  -6   5 4337.59 359.171  34
   3   6  -4 6605.52 426.829  59
  -3  -6   4 7459.19 469.280  17
   3   6  -4 8078.87 494.924  53
  -3  -6   4 6993.71 482.908  24
  -3  -6   4 7539.33 471.277  34
  -3  -6   3 8838.06 513.718  10
  -3  -6   3 7720.89 456.602  17
  -3  -6   3 8131.59 524.860  54
   3   6  -3 8562.43 503.662  53
   3   6  -3 8753.46 506.595   7
   3   6  -3 7749.94 445.244  15
   3   6  -3 7376.88 487.125   6
  -3  -6   3 8251.90 472.149  44
  -3  -6   3 8163.62 519.057  24
   3   6  -3 7479.09 453.340  59
  -3  -6   3 8439.36 545.521  40
  -3  -6   3 8431.90 497.049  34
  -3  -6   2 10308.5 542.963  10
   3   6  -2 11166.5 573.682  53
   3   6  -2 9188.50 471.596  16
  -3  -6   2 10429.1 510.041  17
   3   6  -2 10822.7 543.264   7
   3   6  -2 10622.1 519.977  15
  -3  -6   2 10437.4 537.368  46
   3   6  -2 9480.58 550.325   6
  -3  -6   2 11244.4 532.979  44
  -3  -6   2 11048.3 583.763  24
  -3  -6   2 10067.5 598.045  40
  -3  -6   2 10437.0 569.807  54
   3   6  -2 10307.2 529.864  59
  -3  -6   2 10550.3 539.448  34
  -3  -6   1 16827.7 721.729  54
   3   6  -1 16472.0 707.858  53
   3   6  -1 14275.0 588.524  16
   3   6  -1 16542.5 674.592   7
  -3  -6   1 17350.9 655.787  48
   3   6  -1 18141.1 684.747  15
  -3  -6   1 16343.9 665.186  46
  -3  -6   1 16136.5 714.712  24
  -3  -6   1 14678.3 734.465  40
  -3  -6   1 16398.2 662.208  34
  -3  -6   0 37325.6 1123.64  54
   3   6   0 34648.1 1098.47  53
   3   6   0 34805.3 979.205  16
   3   6   0 38732.4 1066.59   7
  -3  -6   0 36324.1 1025.94  48
   3   6   0 37962.7 1045.80  15
  -3  -6   0 34381.2 1026.55  46
   3   6   0 32015.0 1178.50   1
   3   6   1 2292.68 231.580  31
  -3  -6  -1 1630.85 211.709  54
   3   6   1 1283.53 198.183  53
   3   6   1 1406.85 177.672  16
   3   6   1 1633.31 196.014   7
   3   6   1 1611.33 199.475  15
  -3  -6  -1 1753.65 199.976  48
  -3  -6  -1 1549.58 191.256  46
   3   6   1 1303.69 245.303   1
  -3  -6  -1 1028.22 193.662  40
   3   6   2 2040.26 224.001  31
   3   6   2 1534.22 196.579  52
   3   6   2 1688.26 225.819  56
  -3  -6  -2 1553.22 204.539  54
   3   6   2 1284.57 197.027  53
   3   6   2 1505.53 191.039  16
   3   6   2 1495.94 190.681   7
   3   6   2 1332.43 184.797  15
  -3  -6  -2 1383.78 178.142  48
  -3  -6  -2 1235.86 171.555  46
  -3  -6  -2 1037.37 192.706  40
   3   6   2 872.903 220.646   1
   3   6   3 1149.05 255.226   1
   3   6   3 2319.02 242.871  31
   3   6   3 2123.79 255.394  56
   3   6   3 1908.29 228.655  16
   3   6   3 2334.43 241.741  52
   3   6   3 1592.64 218.345  53
   3   6   3 1466.60 195.915   7
   3   6   3 1747.52 210.159  15
  -3  -6  -3 1451.61 189.831  48
  -3  -6  -3 1487.89 196.207  42
  -3  -6  -3 1389.93 217.604  40
   3   6   4 952.650 167.786  31
   3   6   4 743.264 145.408  52
   3   6   4 740.665 160.279  56
   3   6   4 528.944 182.066   1
   3   6   4 595.012 134.012  28
   3   6   4 696.693 146.385  16
   3   6   4 701.030 143.209   7
   3   6   4 828.748 145.041  15
  -3  -6  -4 476.754 121.345  48
  -3  -6  -4 583.938 136.420  42
  -3  -6  -4 805.847 168.310  40
  -3  -6  -4 828.718 149.196  38
   3   6   5 7897.58 481.886  31
   3   6   5 8819.50 539.414  56
   3   6   5 8437.48 463.196  28
   3   6   5 9992.01 512.096  16
   3   6   5 8124.16 469.840  52
   3   6   5 8284.53 459.424   7
   3   6   5 9886.28 790.712  26
   3   6   5 7735.33 432.817  15
  -3  -6  -5 6150.12 444.180  42
  -3  -6  -5 7984.46 452.510  38
   3   6   6 6009.01 413.231  31
   3   6   6 5285.71 425.472  56
  -3  -6  -6 6081.07 449.521   8
   3   6   6 6147.92 607.788  26
   3   6   6 4553.18 352.522  15
  -3  -6  -6 4759.05 394.670  42
  -3  -6  -6 6253.71 403.842  38
   3   6   7 2645.47 306.298  56
   3   6   7 3787.26 455.798  26
  -3  -6  -8 46783.8 1325.91  58
   3   6   8 43013.4 1720.72  30
   3   6   8 44747.1 1589.26  26
   3   6   9 806.299 222.019  30
   3   6   9 1201.46 236.126  25
   3   6  10 43217.1 1482.62  30
   3   6  10 42510.9 1382.07  25
   3   6  11 1243.10 209.034  30
  -3  -6 -11 1524.23 186.067  57
   3   6  11 1250.81 201.961  25
   3   6  12 139.383 73.2491  30
  -3  -6 -12 208.647 69.3523  57
   3   6  12 145.916 70.4056  25
  -3  -7   8 125.406 75.6326  34
   3   7  -8 230.802 78.2053  53
  -3  -7   8 157.553 73.4102  24
  -3  -7   7 234.162 92.8049  34
  -3  -7   7 403.223 134.189  17
   3   7  -7 217.574 89.5537  53
  -3  -7   7 381.762 107.782  24
  -3  -7   6 4249.41 382.097  17
   3   7  -6 4043.06 330.014  53
   3   7  -6 3665.72 266.274  16
  -3  -7   6 3816.51 325.822  24
  -3  -7   6 4648.58 360.644  34
  -3  -7   5 1151.23 197.389  17
   3   7  -5 1105.04 182.345  53
   3   7  -5 876.751 146.930  16
  -3  -7   5 1010.39 188.901  24
  -3  -7   5 926.135 176.182  34
  -3  -7   4 2154.00 259.843  17
   3   7  -4 2035.80 248.795  53
   3   7  -4 2196.73 234.837  16
  -3  -7   4 2451.07 292.689  24
  -3  -7   4 2335.53 278.034  34
  -3  -7   3 11359.5 583.620  17
   3   7  -3 10455.8 575.666  53
   3   7  -3 10988.5 541.084  16
  -3  -7   3 11438.8 635.071  24
  -3  -7   3 11485.9 614.979  34
  -3  -7   2 7596.70 460.779  17
  -3  -7   2 6165.54 469.007  54
   3   7  -2 7254.59 479.573  53
   3   7  -2 6502.63 412.718  16
  -3  -7   2 7607.65 514.762  24
  -3  -7   2 7572.11 485.712  34
   3   7  -1 19626.7 828.018  53
   3   7  -1 19362.2 741.730  16
   3   7  -1 21474.6 811.000   7
   3   7  -1 21301.8 802.133  15
  -3  -7   1 21301.5 891.698  24
  -3  -7   1 20856.7 822.060  34
  -3  -7   0 6841.95 487.042  54
   3   7   0 7988.26 508.642  53
   3   7   0 8085.55 479.496  52
   3   7   0 8044.83 455.646  16
   3   7   0 8284.01 472.690   7
   3   7   0 8645.91 498.426  15
  -3  -7   0 7692.80 486.502  48
  -3  -7   0 6752.38 466.869  46
  -3  -7   0 8665.96 555.204  24
   3   7   0 5859.94 531.499   1
   3   7   1 131.246 85.5240  31
   3   7   1 66.7008 70.1938  53
   3   7   1 40.3058 59.2331  56
  -3  -7  -1 100.060 76.8993  54
   3   7   1 37.8632 59.7705  52
   3   7   1 35.4852 56.0174  16
  -3  -7  -1 20.8583 56.3943  48
   3   7   1 90.2538 69.3638  15
  -3  -7  -1 74.3031 73.4203  46
   3   7   1 80.5039 63.5669   7
   3   7   1 18.0585 72.1155   1
   3   7   2 4595.91 379.943  31
   3   7   2 3608.85 322.652  56
  -3  -7  -2 2837.94 301.286  54
   3   7   2 3442.00 337.215  53
   3   7   2 3730.34 323.024  16
   3   7   2 3945.87 325.820  52
   3   7   2 3332.45 303.116   7
   3   7   2 3295.91 313.123  15
  -3  -7  -2 2932.37 304.536  48
  -3  -7  -2 2887.63 299.821  46
   3   7   2 2703.89 390.261   1
   3   7   3 6914.72 472.815  31
   3   7   3 7206.49 459.180  56
   3   7   3 6624.91 443.748  16
   3   7   3 6905.67 431.883  52
   3   7   3 6045.96 419.552   7
   3   7   3 6844.01 445.234  15
  -3  -7  -3 5058.49 405.689  48
   3   7   3 6047.05 568.133   1
   3   7   3 7105.13 476.760  53
   3   7   4 9275.55 543.973  31
   3   7   4 8679.55 515.175  56
   3   7   4 8521.58 481.927  28
   3   7   4 9998.47 552.286  16
   3   7   4 9681.00 512.301  52
   3   7   4 8334.72 485.329   7
   3   7   4 9853.60 522.419  15
  -3  -7  -4 6395.19 460.975  48
   3   7   4 8940.09 657.059   1
  -3  -7  -4 7862.44 505.841  38
   3   7   5 41884.5 1214.32  31
   3   7   5 32607.3 1120.97  56
   3   7   5 33736.4 1079.72  52
   3   7   5 42329.8 1596.66  26
   3   7   5 40390.1 1182.74  16
   3   7   6 87.1042 79.3865  56
   3   7   6 98.3548 72.8891  16
   3   7   6 17.7066 86.6032  26
   3   7   7 15493.1 730.130  56
   3   7   7 16578.6 680.952  16
  -3  -7  -8 25016.5 884.725  58
   3   7   8 23032.9 1015.33  26
   3   7   9 8791.78 589.133  30
   3   7   9 9604.66 584.902  26
   3   7  10 1672.67 237.011  30
   3   7  10 1920.72 247.553  25
   3   7  11 3428.92 293.898  30
  -3  -7 -11 4031.47 265.973  57
   3   7  11 3817.99 303.182  25
   3   8  -7 762.531 121.884  53
  -3  -8   7 1049.76 162.603  17
  -3  -8   7 854.145 133.355  24
  -3  -8   7 869.389 141.657  34
  -3  -8   6 198.416 86.7199  34
  -3  -8   6 112.461 74.8775  17
   3   8  -6 189.578 78.8764  53
  -3  -8   6 113.690 68.8226  24
  -3  -8   5 1540.97 215.004  17
   3   8  -5 1738.50 209.997  53
   3   8  -5 1813.99 191.810  16
  -3  -8   5 1800.21 234.006  24
  -3  -8   5 1908.38 241.732  34
  -3  -8   4 711.754 155.515  17
   3   8  -4 866.281 161.879  53
   3   8  -4 795.140 146.284  16
  -3  -8   4 872.157 179.014  24
  -3  -8   4 1002.38 189.203  34
  -3  -8   3 46.6007 78.3088  34
  -3  -8   3 50.5578 63.8443  17
   3   8  -3 10.1497 61.9122  53
   3   8  -3 64.0251 68.3311  16
  -3  -8   3 12.2460 74.6984  24
  -3  -8   3 35.1420 73.9614  54
  -3  -8   2 725.054 173.689  34
  -3  -8   2 854.804 165.968  17
  -3  -8   2 806.060 177.968  54
   3   8  -2 695.347 159.817  53
   3   8  -2 718.635 153.801  52
   3   8  -2 870.891 167.698  16
  -3  -8   2 857.950 196.160  24
  -3  -8   1 20725.1 913.958  54
   3   8  -1 21975.1 911.167  53
  -3  -8   1 27423.1 945.669   4
   3   8  -1 26696.0 923.995  16
   3   8  -1 22438.2 857.766  52
  -3  -8   1 25849.4 1046.64  24
  -3  -8   1 24798.0 969.004  34
   3   8   0 4315.34 351.436  16
  -3  -8   0 2899.19 328.042  54
   3   8   0 4167.23 346.444  52
  -3  -8   0 3752.43 390.480  24
   3   8   0 3311.03 339.397  53
   3   8   1 2015.11 241.596  56
  -3  -8  -1 1945.88 269.276  54
   3   8   1 1950.89 262.074  53
   3   8   1 1967.95 242.657  16
   3   8   1 2182.35 252.145  52
   3   8   2 11421.4 628.743  53
   3   8   2 10832.9 565.178  56
  -3  -8  -2 10005.3 596.987  54
   3   8   2 9616.98 551.096  16
   3   8   2 12140.6 595.322  52
   3   8   3 15369.3 691.573  56
   3   8   3 15255.5 708.906  16
   3   8   3 16779.4 709.923  52
   3   8   4 618.198 146.553  56
   3   8   4 662.979 141.437  52
   3   8   4 557.831 142.764  16
  -3  -8  -4 560.858 136.265   4
   3   8   5 25923.2 892.510  16
   3   8   5 24182.0 1092.94  26
   3   8   6 791.393 162.458  56
   3   8   6 716.429 146.432  16
   3   8   6 886.622 207.538  26
  -3  -8  -7 2128.63 234.410  58
   3   8   7 1811.76 235.984  56
   3   8   7 2202.65 233.895  16
   3   8   7 2170.11 300.149  26
  -3  -8  -8 515.593 118.755  58
   3   8   8 505.251 116.647  16
   3   8   8 537.888 149.073  26
  -3  -8  -9 9679.02 465.571  19
  -3  -8  -9 9706.12 463.209  58
   3   8   9 8895.92 508.030  26
   3   8   9 9530.42 541.009  25
  -3  -8 -10 6543.73 358.430  58
   3   8  10 6101.97 388.601  25
   3   8  11 1238.28 149.630  25
   3   9  -5 2174.99 203.799  53
  -3  -9   5 2391.21 225.845  17
  -3  -9   5 2702.85 253.043  24
  -3  -9   5 2489.92 244.749  34
  -3  -9   4 251.614 103.472  34
  -3  -9   4 137.352 63.2008  17
  -3  -9   4 222.438 104.601  24
   3   9  -4 75.2337 61.3574  53
  -3  -9   3 1023.01 172.209  54
   3   9  -3 934.762 163.035  53
   3   9  -3 1174.48 177.538  16
  -3  -9   3 992.933 193.472  24
  -3  -9   3 931.970 162.184  17
  -3  -9   3 970.669 193.385  34
  -3  -9   2 5340.85 398.008  54
   3   9  -2 4569.85 363.241  53
   3   9  -2 5255.01 384.162  16
   3   9  -2 4754.41 337.726  52
  -3  -9   2 4682.72 421.104  24
  -3  -9   2 4639.34 403.560  34
  -3  -9   1 10646.5 526.949   4
  -3  -9   1 11168.3 594.792  54
   3   9  -1 11505.2 587.487  16
   3   9  -1 9571.38 552.715  53
   3   9  -1 10625.0 530.939  52
  -3  -9   1 9887.14 629.306  24
  -3  -9   1 9162.72 576.966  34
   3   9   0 21.5774 68.1188  53
   3   9   0 36.3909 57.4425  52
   3   9   0 10.1057 75.4967  16
  -3  -9   0 35.6140 63.2689   4
  -3  -9   0 40.3766 82.0960  24
  -3  -9   0 11.1006 80.9302  54
   3   9   1 405.564 111.819  56
  -3  -9  -1 479.994 143.415  54
   3   9   1 462.296 138.137  53
   3   9   1 369.904 125.333  16
  -3  -9  -1 481.975 126.565   4
   3   9   1 460.643 123.085  52
  -3  -9  -1 279.755 124.903  24
   3   9   2 2937.10 278.071  56
  -3  -9  -2 3520.94 332.300  54
  -3  -9  -2 3299.02 305.462   4
   3   9   2 3152.98 300.137  16
   3   9   2 3169.54 295.186  52
  -3  -9  -3 14644.9 650.461   4
   3   9   3 15758.0 673.389  16
   3   9   3 14674.0 646.200  52
   3   9   3 15146.2 797.576  26
   3   9   4 12029.6 586.045  56
  -3  -9  -4 14138.1 609.669   4
   3   9   4 14243.8 619.921  16
   3   9   4 12763.7 592.235  52
   3   9   4 12507.7 717.201  26
   3   9   5 284.102 100.332  56
   3   9   5 343.111 101.533  16
   3   9   5 318.471 121.182  26
  -3  -9  -5 342.369 102.311  58
  -3  -9  -6 1805.67 204.174  58
   3   9   6 1625.81 210.721  56
   3   9   6 1771.26 202.235  16
   3   9   6 1894.78 263.132  26
  -3  -9  -7 20790.6 728.793  19
   3   9   7 18668.2 680.806  16
  -3  -9  -7 20338.5 692.035  58
   3   9   7 18883.1 729.600  56
   3   9   7 19667.9 818.629  26
  -3  -9  -8 2938.96 240.966  19
  -3  -9  -8 2907.49 231.350  58
   3   9   8 2647.47 226.572  16
   3   9   8 2883.31 280.225  26
  -3  -9  -9 593.567 104.088  19
  -3  -9  -9 743.290 115.961  58
   3   9   9 612.979 120.307  26
   3   9   9 885.645 146.399  25
  -3 -10   3 256.024 88.5878  34
   3  10  -3 188.946 71.0261  53
  -3 -10   3 205.202 87.3180  24
  -3 -10   2 3187.41 251.356  54
   3  10  -2 2660.95 241.580  53
   3  10  -2 3182.47 260.933  16
   3  10  -2 2629.49 212.956  52
  -3 -10   2 2452.47 264.889  24
  -3 -10   2 2358.73 252.910  34
  -3 -10   1 586.714 121.292  54
   3  10  -1 461.003 113.197  53
   3  10  -1 477.929 105.370  52
   3  10  -1 549.563 128.623  16
  -3 -10   1 446.273 128.284  24
  -3 -10   0 563.355 113.686   4
  -3 -10   0 630.536 134.150  54
   3  10   0 856.368 155.356  53
   3  10   0 454.079 106.960  52
   3  10   0 558.649 130.443  16
  -3 -10   0 500.449 139.550  24
   3  10   1 7945.57 415.671  56
  -3 -10  -1 9076.09 457.061   4
  -3 -10  -1 10183.9 512.288  54
   3  10   1 9746.50 491.503  16
   3  10   1 9146.32 458.512  52
  -3 -10  -1 10732.7 568.587  24
   3  10   2 1842.93 201.395  56
  -3 -10  -2 1621.33 192.557   4
  -3 -10  -2 1945.38 216.477  54
   3  10   2 1994.16 218.978  16
   3  10   2 1929.78 209.846  52
   3  10   3 271.985 89.7627  56
   3  10   3 283.007 90.9515  52
   3  10   3 311.441 93.8109  16
  -3 -10  -3 282.633 88.3704   4
   3  10   4 30.5576 52.8392  56
   3  10   4 33.8734 52.9679  16
  -3 -10  -4 40.5351 49.2559   4
   3  10   4 19.6792 53.2028  26
   3  10   5 685.258 132.082  56
   3  10   5 797.370 127.225  16
   3  10   5 716.446 146.992  26
  -3 -10  -6 209.472 75.5186  19
   3  10   6 214.604 80.0057  56
   3  10   6 194.088 69.2064  16
   3  10   6 184.267 88.2306  26
  -3 -10  -6 227.170 68.2614  58
  -3 -10  -7 1673.07 172.011  19
  -3 -10  -7 1787.18 166.381  58
   3  10   7 1562.56 162.702  16
   3  10   7 1632.07 196.959  26
  -3 -10  -8 6768.66 325.048  19
  -3 -10  -8 6355.42 302.534  58
   3  10   8 6844.77 365.101  26
   3  10   8 7513.54 382.884  25
  -3 -11   0 1315.52 134.468   4
  -3 -11   0 1367.14 145.266  54
   3  11   0 1827.56 166.208  16
   3  11   0 1561.42 145.554  52
  -3 -11   0 1707.31 172.446  24
  -3 -11  -1 7196.13 344.015   4
   3  11   1 7003.53 326.509  56
  -3 -11  -1 8578.20 377.847  54
   3  11   1 9688.84 397.412  16
   3  11   1 7924.37 350.471  52
  -3 -11  -1 10053.2 422.287  24
  -3 -11  -2 420.586 86.3465   4
   3  11   2 436.550 87.6225  56
  -3 -11  -2 404.365 85.8251  54
   3  11   2 403.982 86.7304  16
  -3 -11  -3 5134.59 281.577   4
   3  11   3 5006.56 286.945  56
   3  11   3 5438.22 288.354  16
   3  11   4 254.304 71.7827  56
   3  11   4 301.617 73.3360  16
  -3 -11  -4 315.167 70.4089   4
   3  11   4 282.303 81.3871  26
   3  11   5 3653.79 237.726  56
   3  11   5 3577.13 219.427  16
   4  -9  -4 4599.22 299.917  19
   4  -9  -4 5182.81 296.482  27
   4  -9  -3 22.6529 44.3844  19
  -4   9   3 20.5998 43.6255  55
   4  -9  -3 25.0410 45.6417  27
  -4   9   2 2761.35 214.385  55
   4  -9  -2 2365.68 222.490  27
   4  -9  -2 2302.72 205.015   3
   4  -9  -1 16668.1 636.632  27
   4  -9  -1 15176.3 610.956   3
   4  -9   0 78.2939 61.8404   3
  -4   9   0 173.115 73.3966  55
   4  -9   0 116.908 66.0428  27
  -4   9  -1 4787.88 298.478  55
   4  -9   1 4133.79 347.462   3
   4  -9   2 4197.85 358.161   3
   4  -9   2 4123.90 312.078  37
   4  -9   3 43.9062 60.7379  37
   4  -9   4 7416.32 389.261  18
   4  -9   4 7882.88 448.675  37
   4  -8  -6 377.397 87.3664  19
  -4   8   6 540.059 98.2535  55
  -4   8   6 572.876 95.7400  20
   4  -8  -5 566.870 119.377  19
  -4   8   5 670.095 111.402  55
   4  -8  -5 607.603 113.587  27
  -4   8   5 651.852 108.841  20
   4  -8  -4 245.368 91.9700  19
  -4   8   4 220.201 78.8467  55
   4  -8  -4 203.778 79.8027  27
   4  -8  -3 95.6097 80.3561  19
  -4   8   3 147.422 65.5758  55
   4  -8  -3 167.420 76.0078  27
   4  -8  -2 3839.28 397.921  19
   4  -8  -2 4133.75 331.429  27
   4  -8  -2 3541.26 302.452   3
   4  -8  -1 6553.25 464.083   4
  -4   8   1 8209.43 439.834  55
   4  -8  -1 6729.21 447.177  27
   4  -8  -1 6633.56 460.914   3
   4  -8   0 10453.0 648.963   4
   4  -8   0 11972.5 622.289  27
   4  -8   0 11187.2 666.013   3
   4  -8   1 1004.92 230.185   4
   4  -8   1 1020.31 194.033  27
   4  -8   1 1210.50 243.164   3
   4  -8   2 17978.7 978.766   4
   4  -8   2 16612.6 932.806   3
   4  -8   2 19348.1 895.917  37
   4  -8   3 1005.86 231.210   3
   4  -8   3 1350.76 207.677  18
   4  -8   3 1147.10 238.474  37
   4  -8   4 14735.6 726.312  18
   4  -8   4 10999.5 717.538  37
   4  -8   5 366.819 128.833  18
   4  -8   5 188.503 111.990  37
   4  -8   6 11.4584 61.9536  18
   4  -8   6-10.3824 53.5233  37
   4  -7  -7 2501.21 217.563  58
  -4   7   7 2857.38 205.840  22
  -4   7   7 3132.80 225.794  20
  -4   7   6 500.624 103.742  20
   4  -7  -6 306.504 96.6638  19
  -4   7   6 557.401 101.108  22
  -4   7   5 490.633 111.631  20
   4  -7  -5 505.395 136.001  19
  -4   7   5 602.501 117.991  55
   4  -7  -5 491.895 118.734  27
  -4   7   5 530.217 107.253  22
   4  -7  -4 6977.08 532.979  19
  -4   7   4 8837.83 438.426  55
   4  -7  -4 7305.02 457.753  27
  -4   7   4 8997.61 439.122  22
   4  -7  -3 8380.75 644.873  19
  -4   7   3 10250.3 493.534  55
   4  -7  -3 8547.43 520.640  27
   4  -7  -2 4110.27 481.331  19
   4  -7  -2 4698.95 400.852   4
   4  -7  -2 5069.52 412.152  27
   4  -7  -2 4298.89 380.123   3
   4  -7  -1 3701.94 399.800   4
   4  -7  -1 4427.04 400.359  27
   4  -7  -1 4492.38 426.943   3
   4  -7   0 2338.86 360.805   4
   4  -7   0 2957.61 343.803  27
   4  -7   0 3239.36 406.225   3
   4  -7   1 3647.08 473.003   4
   4  -7   1 4688.42 455.649  27
   4  -7   1 3400.97 450.086   3
   4  -7   2 431.601 182.914   3
   4  -7   2 378.344 181.521   4
   4  -7   2 511.630 176.346  37
   4  -7   3 59.0695 101.508   3
   4  -7   3 60.1550 84.9315  18
   4  -7   3 143.429 110.788   4
   4  -7   3-20.2423 104.356  37
   4  -7   4 558.666 191.048  18
   4  -7   4 413.255 172.900  37
   4  -7   5 2949.88 407.254  18
   4  -7   5 3355.01 401.631  37
   4  -7   6 2512.56 363.762  18
   4  -7   6 2922.02 337.109  37
   4  -7   7 7646.89 539.838  18
   4  -7   7 8132.62 538.112  29
   4  -7   7 7147.54 447.654  37
   4  -7   8 916.061 194.027  29
   4  -6  -8 486.428 93.7473  31
  -4   6   8 626.435 103.592  22
   4  -6  -8 564.492 104.564  36
   4  -6  -8 495.318 104.665  58
  -4   6   8 618.410 107.186  20
  -4   6   7 370.167 93.6782  20
   4  -6  -7 354.766 108.352  58
  -4   6   7 459.379 99.8380  22
  -4   6   6 231.364 85.0247  20
   4  -6  -6 150.702 84.1889  19
   4  -6  -6 191.712 95.5540  58
   4  -6  -6 181.003 81.9625  27
  -4   6   6 83.0565 63.8681  22
   4  -6  -5 7229.28 543.963  19
   4  -6  -5 8068.98 573.865  58
   4  -6  -5 8207.67 498.201  27
  -4   6   5 8668.43 443.348  22
   4  -6  -4 17.0632 83.4585  19
  -4   6   4 182.542 73.3865  55
   4  -6  -4 68.9517 74.9468  27
  -4   6   3 4400.12 317.908  55
   4  -6  -3 3723.90 371.098  27
   4  -6  -2 15970.2 827.825   4
  -4   6   2 17679.5 683.334  55
   4  -6  -2 16696.0 824.768  27
   4  -6  -2 14493.7 776.532   3
   4  -6  -1 23505.2 1113.65   4
   4  -6  -1 22404.3 1069.61   3
   4  -6   0 3819.33 464.362  19
   4  -6   0 3293.03 450.760   4
   4  -6   0 4422.40 451.771  27
   4  -6   0 3099.38 421.323   3
   4  -6   1 25995.2 1324.09   4
   4  -6   1 24733.8 1268.02   3
   4  -6   2 5550.08 595.527   4
   4  -6   2 6176.07 517.488  18
   4  -6   2 4486.09 509.161  37
   4  -6   2 5371.90 569.600   3
   4  -6   3 38068.6 1511.20   4
   4  -6   3 38301.7 1483.41   3
   4  -6   4 913.042 253.776  18
   4  -6   4 1683.95 308.963  37
   4  -6   5 4688.77 528.517  18
   4  -6   5 6141.82 532.695  37
   4  -6   6 5622.23 543.374  18
   4  -6   6 5826.98 526.520  29
   4  -6   6 4922.62 440.735  37
   4  -6   7 6293.71 501.976  18
   4  -6   7 5414.59 409.203  37
   4  -6   8 307.684 109.871  18
   4  -6   8 675.648 245.721  29
   4  -6   9 7397.43 709.551  29
   4  -5  -9 78.0641 49.7649  58
  -4   5   9 141.261 58.4916  22
   4  -5  -9 99.8719 53.3447  36
   4  -5  -8 15566.9 613.455  31
   4  -5  -8 16935.5 702.873  58
  -4   5   8 19308.9 637.600  22
   4  -5  -8 15966.3 654.873  36
  -4   5   8 19521.8 636.323  20
   4  -5  -7 25961.1 1012.15  58
  -4   5   7 28569.5 852.705  22
   4  -5  -7 26647.8 977.188  36
  -4   5   7 29472.4 858.761  20
   4  -5  -6 1120.94 229.069  58
   4  -5  -6 1693.95 230.436  27
  -4   5   6 1384.19 175.560  22
   4  -5  -6 1366.41 238.760  36
  -4   5   6 1603.66 192.396  20
   4  -5  -5 2606.82 363.032  19
   4  -5  -5 3207.03 408.295  58
   4  -5  -5 3535.49 354.667  27
  -4   5   5 3764.61 294.159  22
   4  -5  -5 3935.32 430.707  36
   4  -5  -4 8955.93 710.682  19
   4  -5  -4 8516.04 702.599  58
   4  -5  -4 14167.1 748.889  27
   4  -5  -4 13245.5 836.446  36
   4  -5  -3 2476.90 395.183  19
   4  -5  -3 5843.29 494.608  27
   4  -5  -2 21904.6 1018.88  27
  -4   5   2 20094.1 760.069  45
  -4   5   2 21401.0 789.317  43
   4  -5  -2 18726.4 970.660  13
   4  -5  -2 17129.1 900.202   3
  -4   5   2 20976.1 863.145   5
   4  -5  -1 2853.87 403.247  19
   4  -5  -1 2206.00 347.526   4
   4  -5  -1 2239.17 354.571   2
  -4   5   1 3330.95 302.694  45
  -4   5   1 3729.07 320.267  43
  -4   5   1 4003.36 360.657  39
  -4   5   1 3828.21 338.150   5
   4  -5  -1 1950.23 319.246   3
   4  -5   0 3541.32 409.024  19
   4  -5   0 2571.99 381.522   4
   4  -5   0 2676.18 391.090   2
   4  -5   0 2791.53 375.820  27
  -4   5   0 3256.65 305.426  45
  -4   5   0 3412.08 314.348  43
  -4   5   0 3268.13 316.777  39
  -4   5   0 3336.60 302.569   5
   4  -5   0 2529.01 373.480   3
   4  -5   1 9810.58 628.458  19
   4  -5   1 10453.3 765.638   4
   4  -5   1 9806.00 742.511   2
  -4   5  -1 8335.19 501.494  45
  -4   5  -1 9208.70 532.124  43
  -4   5  -1 9692.02 541.793  39
   4  -5   1 9881.43 720.209   3
   4  -5   2 13689.7 834.621   4
   4  -5   2 13374.8 832.695   2
  -4   5  -2 11638.8 601.057  43
  -4   5  -2 12370.4 605.033  39
   4  -5   2 11212.9 755.734  37
   4  -5   2 12512.8 784.539   3
   4  -5   3 18505.6 920.148   4
   4  -5   3 18923.4 934.252   2
  -4   5  -3 16986.4 726.902  43
  -4   5  -3 16539.8 715.473  39
   4  -5   3 17555.1 878.882   3
   4  -5   3 18566.8 966.777  37
   4  -5   4 7712.66 654.990  18
   4  -5   4 7895.51 555.793  29
   4  -5   4 8819.35 630.675  37
   4  -5   5 1449.83 287.614  18
   4  -5   5 1339.28 267.218  29
   4  -5   5 1233.40 230.825  37
   4  -5   6 20605.0 991.798  18
   4  -5   6 22477.4 1231.61  29
   4  -5   7 17130.3 816.386  18
   4  -5   7 19682.7 1331.77  29
   4  -5   8 9885.71 1043.51  29
   4  -5   9 2357.87 493.550  29
   4  -5   9 1104.62 168.041  25
   4  -5  10 9304.34 750.137  29
   4  -5  10 5756.97 364.342  25
  -4   4  10 983.342 118.735  22
   4  -4 -10 715.066 103.889  36
  -4   4   9 102.813 59.9846  22
   4  -4  -9 75.2250 59.4071  58
   4  -4  -9 81.9641 60.7490  36
   4  -4  -8 5332.55 427.683  58
  -4   4   8 6053.43 355.255  22
   4  -4  -8 5408.58 410.033  36
   4  -4  -7 5624.26 497.327  58
  -4   4   7 6363.09 380.748  22
   4  -4  -7 6497.40 513.773  36
   4  -4  -6 7009.92 495.063  27
  -4   4   6 6464.54 392.761  22
   4  -4  -6 7370.04 619.024  36
  -4   4   6 7545.29 414.427  20
   4  -4  -5 5891.67 482.374  27
  -4   4   5 5470.32 354.737  22
   4  -4  -5 5921.31 603.544  36
   4  -4  -4 953.908 235.895  19
   4  -4  -4 860.692 239.050  58
   4  -4  -4 1107.13 227.462  27
   4  -4  -4 923.576 261.162  36
   4  -4  -3 1165.27 255.804  19
   4  -4  -3 875.394 226.954  58
   4  -4  -3 1053.48 227.831  27
  -4   4   3 1067.71 164.545  45
  -4   4   3 1332.14 183.130  43
   4  -4  -3 941.008 220.249  13
  -4   4   3 1124.23 220.251   5
   4  -4  -3 790.566 236.752  36
   4  -4  -2 9910.75 699.457  19
   4  -4  -2 8850.66 646.546  27
  -4   4   2 10522.8 521.896  45
  -4   4   2 11697.5 537.273  43
   4  -4  -2 7348.30 593.567  13
  -4   4   2 10383.3 610.121   5
   4  -4  -2 7622.96 633.139  36
   4  -4  -1 7767.55 579.932  19
   4  -4  -1 6311.83 536.075   2
   4  -4  -1 5942.29 525.060  27
  -4   4   1 8062.23 461.861  45
  -4   4   1 8195.19 452.328  43
   4  -4  -1 5803.40 509.242  13
  -4   4   1 6946.94 484.472  39
   4  -4  -1 5828.21 509.224   3
  -4   4   1 7944.10 495.796   5
   4  -4   0 8618.62 571.356  19
   4  -4   0 9272.27 645.079   4
   4  -4   0 9242.27 642.479   2
   4  -4   0 8313.11 608.879  27
  -4   4   0 8836.92 498.367  45
  -4   4   0 8590.89 478.976  43
  -4   4   0 9297.64 545.340  39
  -4   4   0 9366.55 520.251   5
   4  -4   0 9135.71 625.641   3
   4  -4   1 29293.4 1061.23  19
   4  -4   1 34652.1 1258.27   4
   4  -4   1 34030.6 1246.47   2
  -4   4  -1 28302.6 979.417  45
  -4   4  -1 27717.9 938.193  43
  -4   4  -1 29438.7 1027.54  39
   4  -4   1 33526.3 1215.02   3
   4  -4   2 29426.4 1105.03   4
   4  -4   2 28113.7 1080.26   2
  -4   4  -2 25727.0 934.844  39
   4  -4   2 28030.2 1057.49   3
   4  -4   2 28944.1 1097.99  37
   4  -4   3 28181.1 1177.76  18
   4  -4   3 27171.5 1082.80  29
   4  -4   3 28897.9 1051.92   2
  -4   4  -3 29370.9 1000.09  39
   4  -4   3 28748.0 1030.95   3
   4  -4   3 29289.5 1101.31  37
   4  -4   4 22218.9 1070.61  29
   4  -4   4 22811.8 947.097  37
   4  -4   5 11728.2 696.608  18
   4  -4   5 11238.3 841.352  29
   4  -4   5 11673.2 632.458  26
   4  -4   5 10042.6 585.974  37
   4  -4   6 1499.88 239.250  18
   4  -4   6 1538.00 379.066  29
   4  -4   6 1779.80 250.541  26
   4  -4   6 1215.27 198.348  37
   4  -4   6 1528.69 224.078  21
   4  -4   7 1187.75 201.204  18
   4  -4   7 1184.86 391.451  29
   4  -4   7 905.704 168.927  37
   4  -4   7 852.621 183.159  21
   4  -4   8 4985.31 755.883  29
   4  -4   8 4010.08 396.925  21
   4  -4   9 3448.65 313.055  25
   4  -4   9 3984.92 408.169  21
   4  -4  10 1714.15 322.504  29
   4  -4  10 1247.24 190.160  28
   4  -4  10 915.331 158.715  25
   4  -4  10 1221.85 234.146  21
   4  -4  11 11820.6 600.513  29
   4  -4  11 10167.2 502.056  25
   4  -4  11 10364.6 619.417  21
  -4   3  10 1677.38 164.499  22
   4  -3 -10 1447.45 160.644  36
   4  -3  -9 8544.56 447.705  57
  -4   3   9 8691.56 426.795  22
   4  -3  -9 8894.27 496.301  36
   4  -3  -8 8496.42 590.042  58
  -4   3   8 8533.93 451.978  22
   4  -3  -8 8435.42 568.266  36
  -4   3   7 7996.05 445.248  22
  -4   3   7 8275.82 430.956  35
   4  -3  -6 5742.69 465.534  27
  -4   3   6 5075.84 351.346  22
   4  -3  -5 38178.8 1344.58  27
  -4   3   5 41186.3 1103.23  22
   4  -3  -4 11266.4 718.048  19
  -4   3   4 9316.88 649.901  10
   4  -3  -4 12165.5 786.110  58
   4  -3  -4 10737.0 688.865  27
  -4   3   4 13366.7 578.041  45
   4  -3  -4 10019.2 695.145  13
   4  -3  -4 15142.5 645.187   6
   4  -3  -4 9117.84 809.673  36
   4  -3  -3 10786.5 681.073  19
   4  -3  -3 11245.9 710.075  58
   4  -3  -3 9512.17 648.960  27
  -4   3   3 13255.1 574.532  45
  -4   3   3 12451.3 589.793  44
   4  -3  -3 9659.03 661.882  13
   4  -3  -3 12803.3 570.128   6
   4  -3  -3 12584.1 862.639  36
   4  -3  -2 11229.2 660.146  19
   4  -3  -2 12235.8 674.516  58
   4  -3  -2 10531.6 664.372  27
  -4   3   2 13793.8 591.097  45
  -4   3   2 12449.7 602.612  44
   4  -3  -2 11364.9 674.879  13
   4  -3  -2 12962.4 779.491  36
   4  -3  -1 16191.5 766.468  19
   4  -3  -1 18010.0 812.842   2
   4  -3  -1 18725.2 857.066  27
  -4   3   1 18386.1 717.828  45
   4  -3  -1 17375.4 793.955  13
  -4   3   1 15447.7 712.050   5
   4  -3  -1 16620.4 778.766   3
   4  -3  -1 17464.9 821.882  36
   4  -3   0 9729.55 555.279  19
   4  -3   0 10503.3 595.492   2
   4  -3   0 11265.6 621.323  27
  -4   3   0 11112.6 556.531  45
  -4   3   0 8581.30 498.536   5
   4  -3   0 10709.1 592.796   3
   4  -3   0 13420.6 612.199  21
   4  -3   0 11285.1 597.544  36
   4  -3   1 2114.17 246.071  19
   4  -3   1 2644.11 273.686  30
   4  -3   1 2055.53 249.135   2
  -4   3  -1 2374.66 259.479  45
   4  -3   1 2029.76 244.841   3
   4  -3   1 2344.41 243.857  21
   4  -3   1 1904.89 232.395  36
   4  -3   2 938.910 166.418  19
   4  -3   2 934.539 187.526  18
   4  -3   2 1083.64 180.372  30
   4  -3   2 943.480 194.780  29
   4  -3   2 837.278 156.972   2
   4  -3   2 1298.57 182.269  26
  -4   3  -2 750.664 155.217  39
   4  -3   2 965.057 170.526   3
   4  -3   2 1048.76 167.203  21
   4  -3   2 1163.91 185.461  37
   4  -3   3 42691.5 1324.90  18
   4  -3   3 47195.4 1278.74  30
   4  -3   3 41691.6 1478.22  29
   4  -3   3 36845.6 1130.20   2
   4  -3   3 44829.6 1226.60  26
  -4   3  -3 38180.6 1206.51  39
   4  -3   3 37111.2 1130.40   3
   4  -3   3 39291.5 1186.81  37
   4  -3   3 36941.1 1115.49  21
   4  -3   4 13982.3 698.680  18
   4  -3   4 13267.6 876.783  29
   4  -3   4 13778.6 643.687  26
   4  -3   4 12498.7 613.252  37
   4  -3   4 11472.8 573.635  21
   4  -3   5 66306.1 1690.26  18
   4  -3   5 49082.5 2067.58  29
   4  -3   5 68709.7 1673.41  26
   4  -3   5 73613.9 1703.47  23
   4  -3   5 58087.7 1540.83  37
   4  -3   5 56761.3 1553.27  21
   4  -3   6 39761.3 1208.89  18
   4  -3   6 30044.2 1696.86  29
   4  -3   6 41495.5 1250.67  26
   4  -3   6 47247.6 1384.51  23
   4  -3   6 37509.8 1150.86  37
   4  -3   6 35296.6 1200.94  21
   4  -3   7 109770. 2345.97  18
   4  -3   7 121703. 3666.59  29
   4  -3   7 117974. 2497.77  26
   4  -3   7 101621. 2278.16  37
   4  -3   7 108023. 2577.99  21
   4  -3   8 2567.11 280.184  28
   4  -3   8 2896.78 319.627  26
   4  -3   8 2383.13 276.303  25
   4  -3   8 2805.42 371.263  21
   4  -3   9 12398.1 887.779  29
   4  -3   9 9765.50 563.702  28
   4  -3   9 9222.20 549.249  25
   4  -3   9 11262.3 788.242  21
   4  -3  10 7495.86 570.994  29
   4  -3  10 7104.03 479.021  28
   4  -3  10 6680.54 452.968  25
   4  -3  10 5602.95 570.390  21
   4  -3  11 6780.56 454.304  28
   4  -3  11 6934.64 439.433  25
   4  -3  12 523.888 119.612  25
   4  -3  12 716.242 162.894  21
   4  -2 -10 92.5638 54.9726  57
  -4   2  10 72.1026 52.7623  22
  -4   2   9 737.984 135.794  22
   4  -2  -9 923.619 170.813  57
   4  -2  -9 1014.66 186.404  36
   4  -2  -8 2468.77 330.883  58
   4  -2  -8 3589.31 386.297  57
  -4   2   8 3100.24 282.252  22
   4  -2  -8 3076.95 369.018  36
  -4   2   8 3270.92 262.044  35
   4  -2  -7 16018.3 937.265  57
  -4   2   7 16659.8 696.223  22
   4  -2  -6 17.0672 78.6960  58
   4  -2  -6-21.2029 84.6672  57
   4  -2  -6-13.2303 68.2045  27
  -4   2   6 26.5306 53.9429  22
  -4   2   5 78.1733 84.5750  10
   4  -2  -5 86.7653 111.854  57
   4  -2  -5 190.068 112.582  58
   4  -2  -5 150.559 99.8219  27
  -4   2   5 301.382 97.6656  45
   4  -2  -5 235.724 92.0182   6
  -4   2   5 218.757 83.4742  22
  -4   2   4 11710.9 689.982  10
   4  -2  -4 11267.7 688.955  58
   4  -2  -4 9916.90 636.698  27
  -4   2   4 13584.0 601.179  45
   4  -2  -4 12250.9 579.210   6
  -4   2   4 13815.2 582.215  22
   4  -2  -4 14532.7 936.661  36
   4  -2  -3 157.784 84.2396  19
  -4   2   3 230.276 104.542  10
   4  -2  -3 180.826 90.0998  58
   4  -2  -3 209.690 113.782  27
  -4   2   3 253.819 87.2749  45
  -4   2   3 177.202 83.3208  44
   4  -2  -3 134.939 80.0388  13
   4  -2  -3 184.407 77.3747   6
   4  -2  -3 199.894 121.475  36
   4  -2  -2 401.586 120.034  19
   4  -2  -2 437.078 121.308  58
   4  -2  -2 398.988 125.325  27
  -4   2   2 448.971 114.042  45
  -4   2   2 391.333 106.501  44
   4  -2  -2 436.964 124.227  13
   4  -2  -2 446.279 102.353   6
   4  -2  -2 376.894 130.747  36
   4  -2  -1 20309.8 797.841  19
   4  -2  -1 19466.6 773.145  58
   4  -2  -1 21428.6 804.210   2
   4  -2  -1 25097.6 886.661  27
  -4   2   1 24167.4 821.326  45
  -4   2   1 17559.5 739.477  44
   4  -2  -1 21820.6 798.812  13
   4  -2  -1 22259.8 809.205   3
   4  -2  -1 20867.0 841.052  36
   4  -2   0 74085.2 1833.86  19
   4  -2   0 104259. 2066.45  30
   4  -2   0 78649.8 1845.78   2
  -4   2   0 88177.7 1928.15  45
   4  -2   0 79093.9 1829.89   3
   4  -2   0 96104.2 1951.93  21
   4  -2   0 74658.0 1837.48  36
   4  -2   1 2229.72 243.939  19
   4  -2   1 3058.88 295.338  18
   4  -2   1 2985.61 280.533  30
   4  -2   1 2804.23 257.726   2
  -4   2  -1 2733.01 276.663  45
   4  -2   1 2279.49 232.823   3
   4  -2   1 3131.85 335.035  29
   4  -2   1 2692.31 257.289  21
   4  -2   1 2804.30 259.659  36
   4  -2   2 78.6849 55.9190   3
   4  -2   2 48.4208 56.9276  18
   4  -2   2 74.4009 67.8078  30
   4  -2   2 90.2864 88.4516  29
   4  -2   2 23.2222 47.2233  26
   4  -2   2 94.8410 60.4381  37
   4  -2   2 133.607 72.0380  21
   4  -2   2 39.5502 44.6774  36
   4  -2   2 23.8615 46.7585   2
   4  -2   3 102840. 2136.00  18
   4  -2   3 108035. 2216.61  30
   4  -2   3 92171.8 2563.71  29
   4  -2   3 91706.4 1972.84   2
   4  -2   3 104319. 2105.57  26
   4  -2   3 88974.6 1954.59   3
   4  -2   3 91176.7 1980.18  37
   4  -2   3 92515.5 2028.65  21
   4  -2   3 87410.2 1928.18  36
   4  -2   4 4731.22 351.499  18
   4  -2   4 4449.14 372.516  30
   4  -2   4 2900.33 432.630  29
   4  -2   4 4075.48 335.197  26
   4  -2   4 5764.09 407.488  23
   4  -2   4 3436.42 287.513  37
   4  -2   4 3903.45 326.518  21
   4  -2   4 3651.84 275.946  36
   4  -2   5 10352.8 532.779  18
   4  -2   5 11785.3 627.352  30
   4  -2   5 10205.8 839.008  29
   4  -2   5 10551.7 563.143  26
   4  -2   5 12270.5 654.686  23
   4  -2   5 9703.94 505.982  37
   4  -2   5 9555.84 553.681  21
   4  -2   6 29051.2 948.737  18
   4  -2   6 29088.0 1021.92  26
   4  -2   6 31138.5 1175.61  23
   4  -2   6 27590.5 925.081  37
   4  -2   6 26679.0 1056.87  21
   4  -2   7 2132.59 386.452  29
   4  -2   7 1718.39 227.065  28
   4  -2   7 1593.04 234.052  26
   4  -2   7 1733.34 295.611  23
   4  -2   7 2256.61 241.309  37
   4  -2   7 1530.52 267.694  21
   4  -2   8 2655.73 388.497  29
   4  -2   8 2181.69 269.787  28
   4  -2   8 2191.36 277.983  26
   4  -2   8 2486.68 286.944  25
   4  -2   8 2144.14 356.522  21
   4  -2   9 3285.15 387.730  29
   4  -2   9 2442.97 303.528  28
   4  -2   9 2536.21 303.975  25
   4  -2   9 2116.44 377.086  21
   4  -2  10 6484.98 492.105  28
   4  -2  10 6516.76 483.436  25
   4  -2  11 11.7331 95.6374  28
   4  -2  11 11.6225 59.9169  25
   4  -2  11 73.0951 103.197  21
   4  -2  12 3537.44 317.027  28
   4  -2  12 3053.09 300.846  25
   4  -1 -10 934.703 155.468  57
   4  -1  -9 2707.93 316.757  57
  -4   1   9 2390.96 251.271  22
  -4   1   9 2882.03 234.868  35
   4  -1  -8 370.973 150.682  57
  -4   1   8 395.614 115.297  22
  -4   1   8 436.918 110.516  35
   4  -1  -7 533.019 166.665  58
   4  -1  -7 442.893 173.777  57
  -4   1   7 509.989 132.133  22
   4  -1  -7 196.503 139.779  36
  -4   1   7 516.914 129.604  35
   4  -1  -6 3669.11 394.298  58
   4  -1  -6 3785.54 483.234  57
   4  -1  -6 3392.33 363.038  27
  -4   1   6 4433.51 354.810  35
  -4   1   5 138.229 95.6330  10
   4  -1  -5 128.057 83.4642  31
   4  -1  -5 348.306 131.055  58
   4  -1  -5 154.637 117.928  57
   4  -1  -5 76.1751 77.4759  27
  -4   1   5 267.656 97.8837  45
   4  -1  -5 175.741 81.2348   6
   4  -1  -5 94.8732 127.560  36
   4  -1  -4 4788.06 402.775  27
  -4   1   4 4393.29 390.966  10
   4  -1  -4 3471.26 314.335  31
   4  -1  -4 4236.18 383.403  58
   4  -1  -4 4857.65 481.737  57
  -4   1   4 5588.10 389.661  45
  -4   1   4 4432.16 351.990  44
   4  -1  -4 5196.41 357.176   6
   4  -1  -4 5247.14 491.684  36
  -4   1   3 70782.3 1754.50  10
   4  -1  -3 64522.3 1739.29  58
   4  -1  -3 81932.1 2015.64  57
   4  -1  -3 75805.0 1839.54  27
  -4   1   3 78837.8 1744.87  45
  -4   1   3 63557.7 1661.32  44
   4  -1  -3 80011.8 1670.39   6
   4  -1  -3 78222.2 1983.30  36
   4  -1  -2 13422.9 616.015  19
   4  -1  -2 12693.7 608.686  58
   4  -1  -2 15046.3 655.436  27
  -4   1   2 14389.4 612.446  45
  -4   1   2 12285.8 580.425  44
   4  -1  -2 15240.3 568.199   6
   4  -1  -2 14203.7 675.159  36
   4  -1  -1 28323.5 937.838  19
   4  -1  -1 24669.2 828.137  31
   4  -1  -1 29431.8 907.695   2
   4  -1  -1 31364.2 950.661  27
  -4   1   1 29158.7 922.473  45
  -4   1   1 29124.8 916.003  44
   4  -1  -1 31005.0 929.573  13
   4  -1  -1 28408.7 884.975   3
   4  -1  -1 27720.7 937.421  36
   4  -1  -1 33651.3 897.798   1
   4  -1   0 6135.34 397.382  19
   4  -1   0 4989.83 323.300  31
   4  -1   0 8007.70 451.650  30
   4  -1   0 6934.61 483.450  29
   4  -1   0 5793.61 357.638   2
  -4   1   0 5138.27 357.188  45
  -4   1   0 6106.13 368.089  44
   4  -1   0 6858.16 366.233   1
   4  -1   0 6031.03 359.980   3
   4  -1   0 7405.70 433.528  21
   4  -1   0 5392.30 359.786  36
   4  -1   1 1712.01 204.249  18
   4  -1   1 1476.54 195.781  30
   4  -1   1 1172.19 159.367   2
   4  -1   1 1957.02 277.042  29
  -4   1  -1 1076.97 165.778  45
   4  -1   1 1326.72 159.498   1
   4  -1   1 1103.99 154.308   3
   4  -1   1 1580.03 201.557  21
   4  -1   1 987.599 151.968  36
   4  -1   2 14176.5 595.642  18
   4  -1   2 15110.0 657.406  30
   4  -1   2 12386.8 763.910  29
   4  -1   2 13083.4 551.352   2
   4  -1   2 14076.8 545.178   1
   4  -1   2 12631.5 536.537   3
   4  -1   2 13575.8 542.258  37
   4  -1   2 14325.9 617.908  21
   4  -1   2 12668.8 547.287  36
   4  -1   3 52597.1 1302.57  18
   4  -1   3 57720.9 1466.55  30
   4  -1   3 50373.3 1255.06   2
   4  -1   3 39937.4 1584.95  29
   4  -1   3 55295.6 1361.85  26
   4  -1   3 59954.1 1541.86  23
   4  -1   3 48514.2 1232.23   3
   4  -1   3 48200.5 1223.86  37
   4  -1   3 52068.5 1377.25  21
   4  -1   3 48357.0 1232.33  36
   4  -1   3 52583.9 1243.58   1
   4  -1   4 506.856 113.174  18
   4  -1   4 585.900 139.082  30
   4  -1   4 458.279 174.372  29
   4  -1   4 576.029 130.957  26
   4  -1   4 298.304 114.806  23
   4  -1   4 404.802 97.3923   1
   4  -1   4 403.877 100.754  37
   4  -1   4 500.484 129.141  21
   4  -1   4 410.886 98.2107  36
   4  -1   4 451.279 102.792   2
   4  -1   5 13505.3 581.345  18
   4  -1   5 14267.5 694.534  30
   4  -1   5 14116.8 864.406  29
   4  -1   5 13938.0 651.014  26
   4  -1   5 14890.4 781.061  23
   4  -1   5 12906.5 574.142  37
   4  -1   5 14028.5 704.025  21
   4  -1   5 13273.2 553.640  36
   4  -1   6 1248.71 175.209  18
   4  -1   6 1089.03 202.572  30
   4  -1   6 1498.59 277.786  29
   4  -1   6 1300.18 190.958  28
   4  -1   6 1204.07 198.076  26
   4  -1   6 1087.88 228.040  23
   4  -1   6 1146.84 169.959  37
   4  -1   6 1087.23 219.078  21
   4  -1   6 1261.80 167.072  36
   4  -1   7 2015.00 308.518  29
   4  -1   7 1905.04 248.925  28
   4  -1   7 1680.59 247.624  26
   4  -1   7 1950.68 304.286  23
   4  -1   7 2017.12 228.860  37
   4  -1   7 1843.75 306.286  21
   4  -1   7 2716.03 265.389  36
   4  -1   8 49875.8 1566.48  29
   4  -1   8 53064.0 1544.88  28
   4  -1   8 50349.2 1513.88  26
   4  -1   8 50608.9 1486.83  25
   4  -1   8 63680.4 1814.38  23
   4  -1   8 37288.0 1632.91  21
   4  -1   9 8076.34 573.187  28
   4  -1   9 8377.16 567.008  25
   4  -1   9 6721.26 671.439  21
   4  -1  10 11914.2 708.010  28
   4  -1  10 13293.1 748.866  25
   4  -1  11 390.664 149.748  28
   4  -1  11 519.718 157.833  25
   4  -1  11 711.750 202.065  21
   4  -1  12 10620.0 557.434  28
   4  -1  12 13175.2 639.798  21
   4   0 -10 9.24205 49.9736  32
   4   0 -10 52.8489 57.4398  57
  -4   0  10 62.2630 47.0987  35
   4   0  -9 477.620 159.200  32
   4   0  -9 778.153 185.869  57
  -4   0   9 831.715 137.372  35
   4   0  -8 11666.0 741.386  32
  -4   0   8 12221.2 577.115  35
   4   0  -7 4330.70 491.113  57
  -4   0   7 4448.38 363.229  35
   4   0  -6 6752.79 491.919  27
  -4   0   6 7057.64 473.847  35
  -4   0   5 3584.37 366.129  10
   4   0  -5 4135.44 433.922  57
   4   0  -5 3563.82 350.195  27
  -4   0   5 3817.60 349.442  45
   4   0  -5 3995.11 322.081   6
  -4   0   5 3228.64 318.623  35
  -4   0   4 35960.7 1154.74  10
   4   0  -4 37798.1 1295.43  57
   4   0  -4 35896.8 1162.42  27
  -4   0   4 35750.1 1132.38  45
  -4   0   4 34245.1 1091.68  44
   4   0  -4 37717.2 1233.63  36
  -4   0   3 407.056 111.512  10
   4   0  -3 433.379 108.479  31
   4   0  -3 380.502 122.950  57
   4   0  -3 424.372 123.152  27
  -4   0   3 520.576 121.365  46
  -4   0   3 353.179 105.962  45
  -4   0   3 465.809 116.997  44
   4   0  -3 469.560 103.977   6
   4   0  -3 458.848 124.553  36
   4   0  -2 8954.35 498.084  57
   4   0  -2 8057.38 438.224  31
   4   0  -2 10366.9 514.590  27
  -4   0   2 10514.3 501.283  46
  -4   0   2 9570.70 481.291  45
  -4   0   2 10164.1 498.653  44
   4   0  -2 10265.7 438.661   6
   4   0  -2 8950.37 490.298  36
   4   0  -1 27501.3 837.793   2
   4   0  -1 24146.9 813.252  31
   4   0  -1 29834.8 842.000   1
   4   0  -1 32992.7 1140.44  29
   4   0  -1 29463.4 890.901  27
  -4   0   1 28187.1 861.658  45
  -4   0   1 30478.1 880.877  44
   4   0  -1 28775.0 846.667   3
   4   0  -1 26696.2 861.378  57
   4   0  -1 25211.7 851.901  36
   4   0   0 13716.9 540.283   1
   4   0   0 11422.2 516.658  31
   4   0   0 15470.0 620.274  30
   4   0   0 12642.4 529.955   2
   4   0   0 14067.9 726.305  29
   4   0   0 11957.4 514.523  57
  -4   0   0 12282.4 521.110  45
  -4   0   0 12762.2 514.356  44
   4   0   0 11684.9 500.501   3
   4   0   0 15547.0 666.810  21
   4   0   0 11600.6 529.368  36
   4   0   1 462.954 97.3655   3
   4   0   1 304.750 85.8515  31
   4   0   1 775.511 142.460  30
   4   0   1 412.295 102.383  18
   4   0   1 307.003 121.273  29
  -4   0  -1 401.425 87.5255  44
   4   0   1 311.901 84.6641   1
   4   0   1 339.769 115.427  23
   4   0   1 454.987 115.985  21
   4   0   1 303.181 87.9241  36
   4   0   1 266.673 79.7856   2
   4   0   2 74141.7 1581.94  18
   4   0   2 73796.3 1680.34  30
   4   0   2 69495.9 1525.85   2
   4   0   2 64047.7 1748.39  23
   4   0   2 68363.2 1505.03   3
   4   0   2 67243.2 1463.44  37
   4   0   2 75917.9 1726.71  21
   4   0   2 64020.4 1503.00  36
   4   0   2 54748.6 1770.73  29
   4   0   2 65664.6 1480.61   1
   4   0   3 68231.2 1544.37   1
   4   0   3 75624.3 1623.16  18
   4   0   3 76829.1 1775.73  30
   4   0   3 75669.6 1628.20   2
   4   0   3 69449.6 1962.89  29
   4   0   3 75346.9 1712.45  26
   4   0   3 69083.0 1887.13  23
   4   0   3 73917.5 1603.33   3
   4   0   3 71634.3 1558.77  37
   4   0   3 78378.2 1835.47  21
   4   0   3 68367.0 1579.17  36
   4   0   4 1083.25 154.681  18
   4   0   4 1092.68 153.739   2
   4   0   4 913.155 168.538  30
   4   0   4 1074.36 211.174  29
   4   0   4 1053.93 148.339   1
   4   0   4 1149.52 181.344  26
   4   0   4 934.625 201.734  23
   4   0   4 1042.88 148.870  37
   4   0   4 1033.55 193.648  21
   4   0   4 939.525 142.210  36
   4   0   5 15.5890 40.1844  18
   4   0   5 65.8185 73.7349  30
   4   0   5 8.91226 41.0962  28
   4   0   5 40.5547 52.2686  26
   4   0   5-13.9850 72.0965  23
   4   0   5 15.5499 40.0837  37
   4   0   5 13.3247 57.4728  21
   4   0   5 99.3604 60.1205  36
   4   0   6 25591.3 1010.40  30
   4   0   6 24842.3 1002.09  29
   4   0   6 27730.7 981.417  28
   4   0   6 26232.7 989.827  26
   4   0   6 31879.8 1169.63  23
   4   0   6 28787.1 915.704  37
   4   0   6 22370.2 1057.54  21
   4   0   6 29638.6 880.504  36
   4   0   7 28707.9 1092.04  28
   4   0   7 30460.3 1133.41  26
   4   0   7 37396.8 1268.32  23
   4   0   7 29485.6 1145.57  30
   4   0   7 34822.2 1031.33  37
   4   0   7 19789.1 1094.99  21
   4   0   7 43834.7 1137.72  36
   4   0   8 13308.9 755.380  28
   4   0   8 15900.4 824.499  26
   4   0   8 14689.6 762.003  25
   4   0   8 15688.2 842.960  30
  -4   0  -8 16519.1 679.024  38
   4   0   8 13797.6 898.842  21
   4   0   9 189.476 113.996  28
   4   0   9 249.302 135.275  25
   4   0   9 212.069 105.247  23
   4   0   9 251.534 163.931  21
   4   0  10 6791.20 558.699  25
   4   0  10 8127.30 628.959  21
   4   0  11 3143.23 341.670  28
   4   0  11 3056.66 381.080  25
   4   0  11 3888.19 387.129  21
   4   0  12 932.776 173.042  28
   4   0  12 561.930 162.599  25
   4   0  13 3398.08 245.055  28
   4   0  13 2652.32 262.156  25
   4   1 -10 2159.37 238.101  32
   4   1 -10 1649.17 203.023  57
  -4  -1  10 2150.87 191.746  35
   4   1  -9 114.518 92.7882  32
   4   1  -9 122.146 91.2722  57
  -4  -1   9 165.161 79.0610  35
   4   1  -8 29.0507 71.0395  32
   4   1  -8 29.7354 68.5553  57
  -4  -1   8 29.2085 61.4735  35
   4   1  -7 3272.42 372.268  32
  -4  -1   7 2788.12 303.490  35
   4   1  -6 1532.76 260.431  57
   4   1  -6 1611.50 236.183  27
  -4  -1   6 1220.41 205.127  35
  -4  -1   5 9505.13 582.673  10
   4   1  -5 8957.77 585.436  57
   4   1  -5 9874.18 563.347  27
  -4  -1   5 8240.89 525.408  45
  -4  -1   5 8375.91 509.742  44
   4   1  -5 10397.4 524.732   6
  -4  -1   5 7893.23 504.761  35
  -4  -1   4 15293.1 707.313  10
   4   1  -4 16447.2 716.003  27
  -4  -1   4 15136.4 693.610  45
  -4  -1   4 15977.7 698.305  44
   4   1  -4 16069.6 638.195   6
   4   1  -4 15173.5 731.099  57
  -4  -1   4 14884.1 677.794  35
  -4  -1   3 19592.6 772.533  10
   4   1  -3 17402.6 701.742  31
   4   1  -3 19204.8 782.961  57
   4   1  -3 20196.8 779.094  27
  -4  -1   3 20907.2 753.907  46
  -4  -1   3 22466.4 800.230  45
  -4  -1   3 22164.0 796.354  44
   4   1  -3 21006.4 716.073   6
   4   1  -2-8.07552 39.4946  31
   4   1  -2-8.56210 39.4794  57
   4   1  -2 16.6624 48.9692  27
  -4  -1   2-7.63550 37.3426  46
  -4  -1   2 59.7711 48.7199  45
  -4  -1   2 22.9381 43.1790  44
   4   1  -2 19.3781 37.9672   6
   4   1  -1 727.621 134.405  31
   4   1  -1 717.129 135.218  27
   4   1  -1 730.520 132.494  57
  -4  -1   1 712.370 124.591  46
   4   1  -1 788.474 125.481   3
  -4  -1   1 844.729 129.378  44
   4   1  -1 598.895 165.633  23
   4   1  -1 632.094 122.707   1
   4   1   0 17435.0 661.979  31
   4   1   0 16835.0 635.975  57
   4   1   0 16582.4 831.185  29
  -4  -1   0 19892.4 671.108  46
   4   1   0 18429.0 633.370   3
  -4  -1   0 18680.5 618.269  44
   4   1   0 18678.9 663.876   1
   4   1   0 14168.9 773.239  23
   4   1   0 16806.8 643.332  36
   4   1   1 78023.6 1596.14  18
   4   1   1 61083.1 1437.28  31
   4   1   1 54979.1 1673.75  29
  -4  -1  -1 68726.4 1469.05  46
   4   1   1 62148.2 1448.93   1
  -4  -1  -1 65621.8 1368.49  44
   4   1   1 66019.2 1440.88   3
   4   1   1 47682.7 1615.02  23
   4   1   1 73624.6 1724.04  21
   4   1   1 61660.6 1449.77  36
   4   1   2 8368.82 423.847  18
   4   1   2 6596.27 365.012  31
   4   1   2 6773.49 417.725  30
   4   1   2 7266.26 505.811  29
  -4  -1  -2 7762.37 395.844  46
   4   1   2 7102.62 392.436   1
   4   1   2 7550.26 394.150   3
   4   1   2 5826.86 474.145  23
   4   1   2 7748.58 391.075  37
   4   1   2 7936.21 492.239  21
   4   1   2 6484.68 373.716  36
   4   1   3 19897.8 845.905  29
   4   1   3 20652.2 772.682  26
   4   1   3 21453.7 712.149   3
   4   1   3 19774.7 888.291  23
   4   1   3 19799.3 769.157  30
   4   1   3 19452.0 702.659   1
   4   1   3 21712.1 711.608  37
   4   1   3 20221.1 845.429  21
   4   1   3 19831.3 683.366  36
   4   1   4 5121.76 341.570  18
   4   1   4 3932.88 336.378  30
   4   1   4 5237.62 376.193  28
   4   1   4 4595.61 362.043  26
   4   1   4 4754.95 313.266   3
   4   1   4 4825.22 422.392  23
   4   1   4 4879.64 326.596  37
   4   1   4 4035.19 356.366  29
   4   1   4 3884.03 298.963   1
   4   1   4 4488.35 302.574  36
   4   1   5 14521.2 606.306  18
   4   1   5 10245.2 584.449  30
   4   1   5 12011.7 621.853  28
   4   1   5 11597.4 621.179  26
   4   1   5 15076.8 745.652  23
   4   1   5 13649.0 588.770  37
   4   1   5 12400.2 526.138  36
   4   1   6 663.949 159.614  30
   4   1   6 873.920 179.002  28
   4   1   6 1030.70 202.850  26
   4   1   6 1016.07 192.716  23
   4   1   6 885.208 155.515  37
   4   1   6 920.697 154.478  36
   4   1   7 32097.9 1241.91  28
   4   1   7 39738.9 1397.97  26
   4   1   7 43707.9 1312.45  23
   4   1   7 47205.8 1258.40  37
   4   1   7 35221.8 1343.39  30
   4   1   7 54346.4 1348.14  36
   4   1   8 12916.8 789.536  26
   4   1   8 13396.1 829.953  30
   4   1   8 12639.0 740.400  25
   4   1   8 14693.6 689.386  23
  -4  -1  -8 13604.9 622.666  38
   4   1   9 2847.62 347.827  28
   4   1   9 3128.87 395.814  26
   4   1   9 3142.61 392.816  25
   4   1   9 3916.81 329.620  23
   4   1   9 3509.44 450.294  30
   4   1  10 655.530 221.691  30
   4   1  10 561.431 161.845  28
   4   1  10 601.528 197.920  25
   4   1  11 47727.8 1353.61  28
   4   1  11 32139.9 1366.20  25
   4   1  12 1171.60 177.660  28
   4   1  12 833.827 197.367  25
  -4  -1 -13 3467.35 226.217  59
   4   1  13 3972.45 253.516  28
   4   1  13 4109.77 324.785  25
  -4  -2  10 51.7810 53.0629  35
  -4  -2   9 319.800 105.575  34
   4   2  -9 539.431 142.556  32
   4   2  -9 338.677 105.966  57
  -4  -2   9 400.320 110.771  35
   4   2  -8 403.986 133.470  32
   4   2  -8 234.888 104.838  59
   4   2  -8 376.334 125.817  57
  -4  -2   8 400.611 123.366  35
   4   2  -7 1603.78 250.969  32
   4   2  -7 1104.05 229.094  59
   4   2  -7 1724.22 250.982  57
   4   2  -7 1809.32 233.666  27
  -4  -2   7 1074.65 192.814  35
   4   2  -6 476.388 138.068  32
   4   2  -6 251.131 122.831  59
   4   2  -6 530.400 152.316  57
  -4  -2   6 357.867 111.231  17
   4   2  -6 334.155 115.584  27
  -4  -2   6 362.394 125.433  35
  -4  -2   5 2608.55 300.066  10
   4   2  -5 3123.66 321.367  32
   4   2  -5 3189.43 372.192  59
   4   2  -5 3108.48 320.963  57
   4   2  -5 3016.41 299.982  27
  -4  -2   5 2688.22 296.416  45
  -4  -2   5 2419.28 277.395  44
   4   2  -5 3031.96 282.740   6
  -4  -2   5 2460.89 272.187  35
  -4  -2   4 2800.44 295.048  10
   4   2  -4 2626.36 279.399  57
   4   2  -4 2761.45 280.848  27
  -4  -2   4 3076.56 292.959  45
  -4  -2   4 3036.62 292.047  44
   4   2  -4 2734.70 259.813   6
   4   2  -4 3472.68 363.108  59
  -4  -2   4 2915.94 279.816  35
  -4  -2   3 360.766 105.534  10
   4   2  -3 259.190 105.631  59
   4   2  -3 278.723 97.0864  57
   4   2  -3 236.520 92.7228  27
  -4  -2   3 316.371 108.424  48
  -4  -2   3 406.461 99.3361  46
  -4  -2   3 326.663 96.1811  44
   4   2  -3 304.912 92.2702   6
   4   2  -2 4071.00 312.262  31
   4   2  -2 4661.91 363.093  59
   4   2  -2 4640.63 341.829  27
  -4  -2   2 4743.17 353.885  48
  -4  -2   2 4624.70 312.663  46
  -4  -2   2 4948.61 332.305  44
   4   2  -2 4309.59 294.970   6
   4   2  -2 3807.89 311.146  57
   4   2  -1 64.6022 52.6599  31
   4   2  -1 17.3494 44.7223  59
   4   2  -1 15.8978 36.6552  57
   4   2  -1 8.16494 44.1489  27
  -4  -2   1 26.9933 54.8859  48
  -4  -2   1 48.6248 46.6930  46
  -4  -2   1 33.9655 46.9863  44
   4   2  -1 61.9209 48.8718   1
   4   2  -1 101.580 103.269  23
   4   2   0 1618.91 216.604  18
   4   2   0 1035.06 159.149  31
   4   2   0 1124.76 161.306  57
   4   2   0 1182.82 165.957   1
  -4  -2   0 1265.43 180.604  48
   4   2   0 1223.14 155.826   3
  -4  -2   0 1125.35 151.650  46
  -4  -2   0 1200.35 147.121  44
   4   2   0 1198.34 173.331  59
   4   2   0 747.420 189.490  23
  -4  -2   0 978.034 140.935  40
   4   2   1 28669.8 886.339  18
   4   2   1 19657.2 701.757  31
   4   2   1 22508.9 932.850  29
   4   2   1 20484.0 753.791   1
  -4  -2  -1 24456.5 806.517  48
  -4  -2  -1 23561.4 745.267  46
   4   2   1 24039.3 761.661   3
   4   2   1 19769.7 918.941  23
   4   2   1 25069.8 841.307  59
  -4  -2  -1 21356.9 725.565  40
   4   2   2 27874.2 856.865  18
   4   2   2 19011.0 661.746  31
   4   2   2 20629.3 851.827  29
   4   2   2 20424.5 770.068   1
  -4  -2  -2 22090.8 738.327  48
  -4  -2  -2 23464.6 733.341  46
   4   2   2 25273.7 786.387   3
   4   2   2 21319.3 916.533  23
  -4  -2  -2 21261.7 750.508  40
   4   2   2 26802.2 816.331  37
   4   2   3 6429.21 389.901  18
   4   2   3 4154.22 332.191  30
   4   2   3 4426.48 273.519  31
   4   2   3 5121.86 382.798  29
   4   2   3 5184.41 402.704  28
   4   2   3 4936.58 358.233   1
   4   2   3 4726.07 361.404  26
   4   2   3 5711.19 348.641   3
[truncated: 85,936 more chars]
